# Supplementary material for: (2R)-2-Methyl­piperazinediium tetra­chloridocuprate(II)
Source: Acta Crystallogr Sect E Struct Rep Online. 2010 Mar 6;66(Pt 4):m376. doi: 10.1107/S1600536810007877 (PMC2984032; doi:10.1107/S1600536810007877)
Supplement: Supplementary file 1 [file e-66-0m376-sup1.cif]

##############################################################################
###                                                                        ###
###        Electronic paper (Acta Crystallographica Section E)             ###
###                                                                        ###
##############################################################################
#                                                                            #
# This CIF contains the data in a paper accepted for publication in Acta     #
# Crystallographica Section E. It conforms to the requirements of Notes      #
# for Authors for Section E, and has been peer reviewed under the auspices   #
# of the IUCr Commission on Journals.                                        #
#                                                                            #
# Full details of the Crystallographic Information File format               #
# are given in the paper "The Crystallographic Information File (CIF):       #
# a New Standard Archive File for Crystallography" by S. R. Hall, F. H.      #
# Allen and I. D. Brown [Acta Cryst. (1991), A47, 655-685].                  #
#                                                                            #
# The current version of the core CIF dictionary is obtainable from          #
# ftp://ftp.iucr.org/pub/cif_core.dic. The current version number is 2.4.    #
#                                                                            #
# Software is freely available for graphical display of the structure(s) in  #
# this CIF.  For information consult the CIF home page http://www.iucr.org/  #
# cif/home.html                                                              #
#                                                                            #
# This file may be used for bona fide research purposes within the           #
# scientific community so long as proper attribution is given to the journal # 
# article from which it was obtained.                                        #
#                                                                            #
##############################################################################
                                             
data_I
_audit_creation_method     SHELXL-97
_chemical_name_systematic
;
(2<i>R</i>)-2-Methylpiperazinediium tetrachloridocuprate(II)
;
_chemical_name_common     ?
_chemical_formula_moiety     'C5 H14 N2 2+, Cl4 Cu 2-'
_chemical_formula_sum     'C5 H14 Cl4 Cu N2'
_chemical_formula_iupac     '(C5 H14 N2) [Cu Cl4]'
_chemical_formula_weight     307.53
_chemical_melting_point     ?
_symmetry_cell_setting     orthorhombic
_symmetry_space_group_name_H-M     'P 21 21 21'
_symmetry_space_group_name_Hall     'P 2ac 2ab'
loop_
    _symmetry_equiv_pos_as_xyz
    'x, y, z'
    '-x+1/2, -y, z+1/2'
    'x+1/2, -y+1/2, -z'
    '-x, y+1/2, -z+1/2'
_cell_length_a     6.0169(12)
_cell_length_b     12.985(3)
_cell_length_c     14.644(3)
_cell_angle_alpha     90.00
_cell_angle_beta     90.00
_cell_angle_gamma     90.00
_cell_volume     1144.1(4)
_cell_formula_units_Z     4
_cell_measurement_reflns_used     2469
_cell_measurement_theta_min     3.14
_cell_measurement_theta_max     27.48
_cell_measurement_temperature     293(2)
_exptl_crystal_description     block
_exptl_crystal_colour     yellow
_exptl_crystal_size_max     0.30
_exptl_crystal_size_mid     0.25
_exptl_crystal_size_min     0.22
_exptl_crystal_density_diffrn     1.785
_exptl_crystal_density_meas     ?
_exptl_crystal_density_method     'not measured'
_exptl_crystal_F_000     620
_exptl_absorpt_coefficient_mu     2.796
_exptl_absorpt_correction_type     multi-scan
_exptl_absorpt_process_details     '(CrystalClear; Rigaku, 2005)'
_exptl_absorpt_correction_T_min     0.87
_exptl_absorpt_correction_T_max     0.90
_exptl_special_details
;
;
_diffrn_ambient_temperature     293(2)
_diffrn_radiation_type     MoK\a
_diffrn_radiation_wavelength     0.71073
_diffrn_radiation_source     'fine-focus sealed tube'
_diffrn_radiation_monochromator     graphite
_diffrn_measurement_device_type     'Rigaku SCXmini'
_diffrn_measurement_method     '\w scans'
_diffrn_detector_area_resol_mean     13.6612
_diffrn_reflns_number     11992
_diffrn_reflns_av_R_equivalents     0.0510
_diffrn_reflns_av_sigmaI/netI     0.0400
_diffrn_reflns_theta_min     3.14
_diffrn_reflns_theta_max     27.48
_diffrn_reflns_theta_full     27.48
_diffrn_measured_fraction_theta_max     0.999
_diffrn_measured_fraction_theta_full     0.999
_diffrn_reflns_limit_h_min     -7
_diffrn_reflns_limit_h_max     7
_diffrn_reflns_limit_k_min     -16
_diffrn_reflns_limit_k_max     16
_diffrn_reflns_limit_l_min     -18
_diffrn_reflns_limit_l_max     18
_diffrn_standards_number     ?
_diffrn_standards_interval_count     ?
_diffrn_standards_interval_time     ?
_diffrn_standards_decay_%     ?
_refine_special_details
;
Refinement of <i>F</i>^2^ against ALL reflections. The weighted <i>R</i>-factor
wR and goodness of fit <i>S</i> are based on <i>F</i>^2^, conventional
<i>R</i>-factors <i>R</i> are based on <i>F</i>, with <i>F</i> set to zero for
negative <i>F</i>^2^. The threshold expression of <i>F</i>^2^ >
\s(<i>F</i>^2^) is used only for calculating <i>R</i>-factors(gt) etc. and is
not relevant to the choice of reflections for refinement. <i>R</i>-factors
based on <i>F</i>^2^ are statistically about twice as large as those based on
<i>F</i>, and <i>R</i>- factors based on ALL data will be even larger.
;
_reflns_number_total     2627
_reflns_number_gt     2469
_reflns_threshold_expression     I>2sigma(I)
_refine_ls_structure_factor_coef     Fsqd
_refine_ls_matrix_type     full
_refine_ls_R_factor_all     0.0272
_refine_ls_R_factor_gt     0.0251
_refine_ls_wR_factor_gt     0.0591
_refine_ls_wR_factor_ref     0.0601
_refine_ls_goodness_of_fit_ref     1.095
_refine_ls_restrained_S_all     2.854
_refine_ls_number_reflns     2627
_refine_ls_number_parameters     111
_refine_ls_number_restraints     1
_refine_ls_hydrogen_treatment     constr
_refine_ls_weighting_scheme     calc
_refine_ls_weighting_details
         'calc w=1/[\s^2^(Fo^2^)+(0.0239P)^2^+0.0175P] where P=(Fo^2^+2Fc^2^)/3'
_atom_sites_solution_hydrogens     geom
_atom_sites_solution_primary     direct
_atom_sites_solution_secondary     difmap
_refine_ls_shift/su_max     0.000
_refine_ls_shift/su_mean     0.000
_refine_diff_density_max     0.296
_refine_diff_density_min     -0.530
_refine_ls_extinction_method     'SHELXL97 (Sheldrick, 2008)'
_refine_ls_extinction_coef     0.193(9)
_refine_ls_extinction_expression
                                  'Fc^*^=kFc[1+0.001xFc^2^\l^3^/sin(2\q)]^-1/4^'
_refine_ls_abs_structure_details     'Flack (1983), 1091 Friedel pairs'
_refine_ls_abs_structure_Flack     0.00(3)
loop_
    _atom_type_symbol
    _atom_type_description
    _atom_type_scat_dispersion_real
    _atom_type_scat_dispersion_imag
    _atom_type_scat_source
    'C' 'C' 0.0033 0.0016
                         'International Tables Vol C Tables 4.2.6.8 and 6.1.1.4'
    'Cl' 'Cl' 0.1484 0.1585
                         'International Tables Vol C Tables 4.2.6.8 and 6.1.1.4'
    'Cu' 'Cu' 0.3201 1.2651
                         'International Tables Vol C Tables 4.2.6.8 and 6.1.1.4'
    'N' 'N' 0.0061 0.0033
                         'International Tables Vol C Tables 4.2.6.8 and 6.1.1.4'
    'H' 'H' 0.0000 0.0000
                         'International Tables Vol C Tables 4.2.6.8 and 6.1.1.4'
_computing_data_collection     'CrystalClear (Rigaku, 2005)'
_computing_cell_refinement     'CrystalClear (Rigaku, 2005)'
_computing_data_reduction     'CrystalClear (Rigaku, 2005)'
_computing_structure_solution     'SHELXS97 (Sheldrick, 2008)'
_computing_structure_refinement     'SHELXL97 (Sheldrick, 2008)'
_computing_molecular_graphics     'SHELXTL (Sheldrick, 2008)'
_computing_publication_material     'SHELXL97 (Sheldrick, 2008)'
loop_
    _atom_site_type_symbol
    _atom_site_label
    _atom_site_fract_x
    _atom_site_fract_y
    _atom_site_fract_z
    _atom_site_U_iso_or_equiv
    _atom_site_adp_type
    _atom_site_calc_flag
    _atom_site_refinement_flags
    _atom_site_occupancy
    _atom_site_disorder_assembly
    _atom_site_disorder_group
    Cu Cu1 0.82482(13) 1.34903(5) 0.01022(5) 0.0237(3) Uani d . 1 . .
    Cl Cl4 0.8203(3) 1.32659(11) 0.17172(9) 0.0251(4) Uani d . 1 . .
    Cl Cl3 0.8247(3) 1.17476(11) -0.00811(9) 0.0256(4) Uani d . 1 . .
    Cl Cl2 0.8317(3) 1.52141(11) 0.02454(12) 0.0365(4) Uani d . 1 . .
    Cl Cl1 0.8196(3) 1.36387(11) -0.14937(10) 0.0250(4) Uani d . 1 . .
    N N1 0.8224(9) 1.0679(4) 0.1788(3) 0.0289(11) Uani d . 1 . .
    H H1A 0.9338 1.1063 0.1559 0.035 Uiso calc R 1 . .
    H H1B 0.6932 1.0976 0.1626 0.035 Uiso calc R 1 . .
    N N2 0.6773(9) 0.8919(4) 0.2799(3) 0.0263(11) Uani d . 1 . .
    H H2A 0.8089 0.8638 0.2951 0.032 Uiso calc R 1 . .
    H H2B 0.5692 0.8523 0.3038 0.032 Uiso calc R 1 . .
    C C5 0.6696(17) 0.7855(5) 0.1398(5) 0.055(2) Uani d . 1 . .
    H H5C 0.5702 0.7410 0.1725 0.083 Uiso calc R 1 . .
    H H5B 0.8190 0.7603 0.1458 0.083 Uiso calc R 1 . .
    H H5A 0.6288 0.7867 0.0764 0.083 Uiso calc R 1 . .
    C C2 0.6553(12) 0.8933(5) 0.1786(4) 0.0300(14) Uani d . 1 . .
    H H2C 0.5097 0.9221 0.1630 0.036 Uiso calc R 1 . .
    C C4 0.8395(11) 1.0661(5) 0.2797(4) 0.0309(14) Uani d . 1 . .
    H H4B 0.8227 1.1354 0.3035 0.037 Uiso calc R 1 . .
    H H4A 0.9850 1.0408 0.2975 0.037 Uiso calc R 1 . .
    C C3 0.6623(12) 0.9975(5) 0.3195(4) 0.0304(13) Uani d . 1 . .
    H H3B 0.6801 0.9939 0.3853 0.036 Uiso calc R 1 . .
    H H3A 0.5170 1.0264 0.3067 0.036 Uiso calc R 1 . .
    C C1 0.8335(12) 0.9624(5) 0.1390(4) 0.0323(14) Uani d . 1 . .
    H H1D 0.9786 0.9329 0.1512 0.039 Uiso calc R 1 . .
    H H1C 0.8150 0.9666 0.0733 0.039 Uiso calc R 1 . .
loop_
    _atom_site_aniso_label
    _atom_site_aniso_U_11
    _atom_site_aniso_U_22
    _atom_site_aniso_U_33
    _atom_site_aniso_U_12
    _atom_site_aniso_U_13
    _atom_site_aniso_U_23
    Cu1 0.0339(4) 0.0198(4) 0.0174(4) -0.0001(3) -0.0003(3) 0.0000(3)
    Cl4 0.0236(7) 0.0309(8) 0.0209(7) -0.0006(7) -0.0001(7) -0.0035(6)
    Cl3 0.0392(8) 0.0197(7) 0.0178(7) -0.0004(7) 0.0001(7) 0.0001(5)
    Cl2 0.0540(10) 0.0222(8) 0.0333(9) -0.0006(8) -0.0017(10) -0.0016(6)
    Cl1 0.0238(7) 0.0308(8) 0.0205(7) -0.0010(7) -0.0001(7) 0.0047(6)
    N1 0.025(2) 0.034(3) 0.028(3) -0.004(3) 0.000(3) 0.013(2)
    N2 0.026(2) 0.028(3) 0.024(3) -0.004(3) 0.002(3) 0.011(2)
    C5 0.090(6) 0.035(4) 0.041(5) -0.005(5) -0.005(6) 0.000(3)
    C2 0.033(3) 0.031(3) 0.026(3) -0.001(3) -0.003(3) 0.007(3)
    C4 0.037(3) 0.031(3) 0.025(3) -0.004(3) -0.003(3) 0.009(3)
    C3 0.037(3) 0.032(3) 0.023(3) 0.001(3) 0.005(3) 0.006(3)
    C1 0.037(3) 0.039(4) 0.022(3) 0.000(3) 0.005(3) 0.007(3)
_geom_special_details
;
All esds (except the esd in the dihedral angle between two l.s. planes) are
estimated using the full covariance matrix. The cell esds are taken into
account individually in the estimation of esds in distances, angles and
torsion angles; correlations between esds in cell parameters are only used
when they are defined by crystal symmetry. An approximate (isotropic)
treatment of cell esds is used for estimating esds involving l.s. planes.
;
loop_
    _geom_bond_atom_site_label_1
    _geom_bond_atom_site_label_2
    _geom_bond_site_symmetry_2
    _geom_bond_distance
    _geom_bond_publ_flag
    Cu1 Cl2 . 2.2485(16) ?
    Cu1 Cl3 . 2.2788(16) ?
    Cu1 Cl1 . 2.3451(15) ?
    Cu1 Cl4 . 2.3831(15) ?
    N1 C4 . 1.482(8) ?
    N1 C1 . 1.490(8) ?
    N1 H1A . 0.9000 ?
    N1 H1B . 0.9000 ?
    N2 C2 . 1.489(8) ?
    N2 C3 . 1.492(7) ?
    N2 H2A . 0.9000 ?
    N2 H2B . 0.9000 ?
    C5 C2 . 1.513(9) ?
    C5 H5C . 0.9600 ?
    C5 H5B . 0.9600 ?
    C5 H5A . 0.9600 ?
    C2 C1 . 1.514(9) ?
    C2 H2C . 0.9800 ?
    C4 C3 . 1.506(9) ?
    C4 H4B . 0.9700 ?
    C4 H4A . 0.9700 ?
    C3 H3B . 0.9700 ?
    C3 H3A . 0.9700 ?
    C1 H1D . 0.9700 ?
    C1 H1C . 0.9700 ?
loop_
    _geom_angle_atom_site_label_1
    _geom_angle_atom_site_label_2
    _geom_angle_atom_site_label_3
    _geom_angle_site_symmetry_1
    _geom_angle_site_symmetry_3
    _geom_angle
    _geom_angle_publ_flag
    Cl2 Cu1 Cl3 . . 178.25(7) ?
    Cl2 Cu1 Cl1 . . 90.66(6) ?
    Cl3 Cu1 Cl1 . . 87.95(5) ?
    Cl2 Cu1 Cl4 . . 91.68(6) ?
    Cl3 Cu1 Cl4 . . 89.74(5) ?
    Cl1 Cu1 Cl4 . . 177.28(6) ?
    C4 N1 C1 . . 111.9(4) ?
    C4 N1 H1A . . 109.2 ?
    C1 N1 H1A . . 109.2 ?
    C4 N1 H1B . . 109.2 ?
    C1 N1 H1B . . 109.2 ?
    H1A N1 H1B . . 107.9 ?
    C2 N2 C3 . . 111.8(4) ?
    C2 N2 H2A . . 109.3 ?
    C3 N2 H2A . . 109.3 ?
    C2 N2 H2B . . 109.3 ?
    C3 N2 H2B . . 109.3 ?
    H2A N2 H2B . . 107.9 ?
    C2 C5 H5C . . 109.5 ?
    C2 C5 H5B . . 109.5 ?
    H5C C5 H5B . . 109.5 ?
    C2 C5 H5A . . 109.5 ?
    H5C C5 H5A . . 109.5 ?
    H5B C5 H5A . . 109.5 ?
    N2 C2 C5 . . 111.0(5) ?
    N2 C2 C1 . . 109.0(5) ?
    C5 C2 C1 . . 111.4(6) ?
    N2 C2 H2C . . 108.5 ?
    C5 C2 H2C . . 108.5 ?
    C1 C2 H2C . . 108.5 ?
    N1 C4 C3 . . 110.3(6) ?
    N1 C4 H4B . . 109.6 ?
    C3 C4 H4B . . 109.6 ?
    N1 C4 H4A . . 109.6 ?
    C3 C4 H4A . . 109.6 ?
    H4B C4 H4A . . 108.1 ?
    N2 C3 C4 . . 110.5(5) ?
    N2 C3 H3B . . 109.6 ?
    C4 C3 H3B . . 109.6 ?
    N2 C3 H3A . . 109.6 ?
    C4 C3 H3A . . 109.6 ?
    H3B C3 H3A . . 108.1 ?
    N1 C1 C2 . . 111.3(5) ?
    N1 C1 H1D . . 109.4 ?
    C2 C1 H1D . . 109.4 ?
    N1 C1 H1C . . 109.4 ?
    C2 C1 H1C . . 109.4 ?
    H1D C1 H1C . . 108.0 ?
loop_
    _geom_torsion_atom_site_label_1
    _geom_torsion_atom_site_label_2
    _geom_torsion_atom_site_label_3
    _geom_torsion_atom_site_label_4
    _geom_torsion_site_symmetry_1
    _geom_torsion_site_symmetry_2
    _geom_torsion_site_symmetry_3
    _geom_torsion_site_symmetry_4
    _geom_torsion
    _geom_torsion_publ_flag
    C3 N2 C2 C5 . . . . -179.7(7) ?
    C3 N2 C2 C1 . . . . 57.3(7) ?
    C1 N1 C4 C3 . . . . -55.8(7) ?
    C2 N2 C3 C4 . . . . -58.1(7) ?
    N1 C4 C3 N2 . . . . 56.1(7) ?
    C4 N1 C1 C2 . . . . 56.4(7) ?
    N2 C2 C1 N1 . . . . -56.0(7) ?
    C5 C2 C1 N1 . . . . -178.8(6) ?
loop_
    _geom_hbond_atom_site_label_D
    _geom_hbond_atom_site_label_H
    _geom_hbond_atom_site_label_A
    _geom_hbond_site_symmetry_A
    _geom_hbond_distance_DH
    _geom_hbond_distance_HA
    _geom_hbond_distance_DA
    _geom_hbond_angle_DHA
    N1 H1A Cl1 3_575 0.90 2.36 3.149(6) 147.1
    N1 H1B Cl1 3_475 0.90 2.31 3.182(6) 162.9
    N2 H2A Cl4 4_745 0.90 2.33 3.218(6) 167.6
    N2 H2B Cl4 4_645 0.90 2.39 3.192(6) 147.7
data_global
_journal_date_recd_electronic     2010-01-21
_journal_date_accepted     2010-03-02
_journal_name_full     'Acta Crystallographica, Section E'
_journal_year     2010
_journal_volume     66
_journal_issue      4
_journal_page_first     m376
_journal_page_last     m376
_journal_paper_category     QM
_journal_coeditor_code     RZ2412
_publ_contact_author_name     'Li Zhaung Chen*'
_publ_contact_author_address
;
School of Material Science and Engineering, Jiangsu University of Science and
Technology, Zhenjiang 212003,People's Republic of China
;
_publ_contact_author_email     'clz1977@sina.com'
_publ_contact_author_fax     '+86-511-84401183'
_publ_contact_author_phone     '+86-511-84401183'
_publ_section_title
;
(2<i>R</i>)-2-Methylpiperazinediium tetrachloridocuprate(II)
;
loop_
    _publ_author_name
    _publ_author_footnote
    _publ_author_address
    'Chen, Li Zhaung' .
;
School of Material Science and Engineering,
Jiangsu University of Science and Technology
Zhenjiang 212003, People's Republic of China
;
    'Wan, Sheng' .
;
School of Material Science and Engineering,
Jiangsu University of Science and Technology
Zhenjiang 212003, People's Republic of China
;
