# Supplementary material for: (2R)-2-Methyl­piperazinediium tetra­chloridocuprate(II)
Source: Acta Crystallogr Sect E Struct Rep Online. 2010 Mar 6;66(Pt 4):m376. doi: 10.1107/S1600536810007877 (PMC2984032; doi:10.1107/S1600536810007877)
Supplement: Supplementary file 2 [file e-66-0m376-Isup2.hkl]

# 
# h,k,l, Fc-squared, Fo-squared, sigma(Fo-squared) and status flag 
# 
data_I
_shelx_title ' 1                      R =  New: P212121' 
_shelx_refln_list_code          4 
_shelx_F_calc_maximum      278.75 
_exptl_crystal_F_000       606.00 
_reflns_d_resolution_high  0.7701 
 
loop_ 
 _symmetry_equiv_pos_as_xyz 
 'x, y, z' 
 '-x+1/2, -y, z+1/2' 
 'x+1/2, -y+1/2, -z' 
 '-x, y+1/2, -z+1/2' 
 
_cell_length_a     6.0169 
_cell_length_b    12.9850 
_cell_length_c    14.6440 
_cell_angle_alpha  90.000 
_cell_angle_beta   90.000 
_cell_angle_gamma  90.000 
 
_shelx_F_squared_multiplier     1.000 
 
loop_ 
 _refln_index_h 
 _refln_index_k 
 _refln_index_l 
 _refln_F_squared_calc 
 _refln_F_squared_meas 
 _refln_F_squared_sigma 
 _refln_observed_status 
   2   0   0    50541.43    41450.36    867.75 o 
   4   0   0     4604.63     4193.98    170.45 o 
   6   0   0    11565.27    11377.37    616.45 o 
   1   1   0      599.07      760.01     14.19 o 
   2   1   0    37380.34    35433.31    973.56 o 
   3   1   0      280.06      237.60      5.52 o 
   4   1   0    15553.79    14453.99    419.32 o 
   5   1   0      261.43      266.47     15.87 o 
   6   1   0      718.27      773.34     37.34 o 
   7   1   0      262.84      318.15     21.99 o 
   0   2   0      192.21      174.06      7.97 o 
   1   2   0      407.25      389.65     14.59 o 
   2   2   0      221.81      203.87      4.92 o 
   3   2   0     3889.68     3575.68     74.08 o 
   4   2   0       20.52       21.78      3.55 o 
   5   2   0     1537.82     1562.63     57.26 o 
   6   2   0       32.66       51.56      7.86 o 
   7   2   0       16.26       22.91      8.73 o 
   1   3   0     8635.59     8905.17    149.79 o 
   2   3   0     2061.81     2130.74     31.29 o 
   3   3   0      405.91      357.48     17.92 o 
   4   3   0     1023.41     1003.89     24.82 o 
   5   3   0      965.10      916.45     36.70 o 
   6   3   0       43.32       48.86      6.92 o 
   7   3   0      989.40     1021.33     52.54 o 
   0   4   0    13906.73    12512.78    957.83 o 
   1   4   0     2799.20     2801.20     46.34 o 
   2   4   0     4362.12     4244.56     68.72 o 
   3   4   0     6194.88     6126.03    106.51 o 
   4   4   0      157.28      172.67      7.54 o 
   5   4   0     1182.81     1171.78     45.92 o 
   6   4   0     1348.73     1335.07     56.65 o 
   7   4   0        9.45       17.02      8.16 o 
   1   5   0      729.01      679.10     17.87 o 
   2   5   0    20400.30    20331.35    422.09 o 
   3   5   0        0.01        6.36      4.19 o 
   4   5   0    12027.02    12018.81    311.43 o 
   5   5   0       85.14       83.26      6.49 o 
   6   5   0      599.82      635.45     34.74 o 
   7   5   0       33.68       51.21     12.93 o 
   0   6   0    26541.47    24069.22   2964.58 o 
   1   6   0     2038.03     2035.91     42.43 o 
   2   6   0     7251.81     7344.46    142.94 o 
   3   6   0     5345.25     5278.46    108.35 o 
   4   6   0      721.75      694.27     22.91 o 
   5   6   0      985.63      994.23     33.78 o 
   6   6   0     2440.86     2444.35    101.01 o 
   7   6   0        2.72        8.83      6.30 o 
   1   7   0    15418.43    14901.10    338.44 o 
   2   7   0      446.32      447.45     12.06 o 
   3   7   0      281.56      282.72     11.11 o 
   4   7   0      623.71      602.25     19.60 o 
   5   7   0     1784.92     1804.39     61.04 o 
   6   7   0       84.36      101.16     10.86 o 
   7   7   0     1077.96     1117.52     63.64 o 
   0   8   0      114.35       92.21     20.19 o 
   1   8   0     1325.12     1290.33     33.84 o 
   2   8   0       27.78       35.30      3.68 o 
   3   8   0     3665.68     3596.60     96.87 o 
   4   8   0        6.97       11.66      2.96 o 
   5   8   0      946.98      964.75     36.38 o 
   6   8   0        1.57        3.30      5.15 o 
   1   9   0      991.34      994.02     39.46 o 
   2   9   0       11.72       21.50      4.01 o 
   3   9   0       28.57       36.69      5.26 o 
   4   9   0       67.89       71.99      5.14 o 
   5   9   0      123.41      130.62      9.12 o 
   6   9   0       41.14       51.48     10.39 o 
   0  10   0     3295.58     3291.15    151.82 o 
   1  10   0        5.00        1.17      2.69 o 
   2  10   0      979.15     1011.31     34.13 o 
   3  10   0        2.07        9.85      3.67 o 
   4  10   0       59.31       50.13      6.32 o 
   5  10   0        4.93        6.75      4.81 o 
   6  10   0      425.06      451.38     36.76 o 
   1  11   0     1890.51     1927.60     63.82 o 
   2  11   0     3808.94     4082.03    140.03 o 
   3  11   0       45.17       44.78      5.56 o 
   4  11   0     2520.39     2707.60     86.37 o 
   5  11   0      307.94      295.91     19.01 o 
   0  12   0     1217.13     1224.81     72.00 o 
   1  12   0     1193.94     1158.62     37.83 o 
   2  12   0      344.18      362.14     18.34 o 
   3  12   0     3352.03     3601.53    112.08 o 
   4  12   0       51.09       50.48      9.69 o 
   5  12   0      616.27      643.71     38.45 o 
   1  13   0     1073.92     1062.64     37.74 o 
   2  13   0       66.16       65.93      6.81 o 
   3  13   0       22.12       22.69      6.19 o 
   4  13   0       16.27       24.50      7.71 o 
   0  14   0       21.14       29.94     10.71 o 
   1  14   0        1.00        4.12      4.46 o 
   2  14   0        6.20        9.41      6.31 o 
   3  14   0        1.81        6.95      5.55 o 
   4  14   0        0.25       -4.54      8.45 o 
   1  15   0        5.76        0.61      5.06 o 
   2  15   0        3.27        2.35      5.01 o 
   3  15   0        1.50        0.19      6.41 o 
   0  16   0      297.12      273.00     45.04 o 
   1  16   0       41.37       40.07     10.23 o 
   2  16   0       64.11       69.47     14.54 o 
   1   0   1       10.28       10.13      0.52 o 
   2   0   1    40812.91    36898.01    376.51 o 
   3   0   1       30.97       34.57      2.87 o 
   4   0   1    18375.21    17124.79    499.48 o 
   5   0   1       15.72       34.20      5.79 o 
   6   0   1      658.62      690.13     35.35 o 
   7   0   1        0.03        7.89      5.99 o 
  -7   1   1        9.74        8.60      5.19 o 
  -6   1   1     2047.86     2107.93     86.79 o 
  -5   1   1      704.03      735.87     30.77 o 
  -4   1   1      468.56      458.81     17.04 o 
  -3   1   1     4780.08     4548.14     77.10 o 
  -2   1   1     7972.93     7396.06    100.85 o 
  -1   1   1     2470.04     2619.26     26.59 o 
   1   1   1     2635.12     2876.83     38.25 o 
   2   1   1     7971.40     7689.82     90.35 o 
   3   1   1     4756.99     4497.69     81.78 o 
   4   1   1      463.00      438.21     14.94 o 
   5   1   1      685.21      707.58     29.84 o 
   6   1   1     2028.94     2061.54     83.41 o 
   7   1   1       10.28        6.15      7.58 o 
  -7   2   1      519.44      553.12     30.36 o 
  -6   2   1       65.09       65.78      7.32 o 
  -5   2   1      807.83      751.32     30.30 o 
  -4   2   1      184.76      170.78      6.28 o 
  -3   2   1      180.34      179.51      5.36 o 
  -2   2   1       37.46       40.84      3.27 o 
  -1   2   1     8469.18     8509.60    115.40 o 
   0   2   1      796.76      774.59     15.18 o 
   1   2   1     8293.21     8464.38    154.53 o 
   2   2   1       71.09       72.05      1.79 o 
   3   2   1      168.73      169.92      5.17 o 
   4   2   1      166.56      152.34      5.79 o 
   5   2   1      797.03      789.38     31.09 o 
   6   2   1       63.09       59.31      8.49 o 
   7   2   1      513.38      542.86     33.53 o 
  -7   3   1       62.90       74.23      9.45 o 
  -6   3   1       41.17       50.74      8.06 o 
  -5   3   1      768.58      765.58     31.73 o 
  -4   3   1      215.33      221.43      8.35 o 
  -3   3   1     2935.68     2761.59     68.09 o 
  -2   3   1      808.45      821.85     13.19 o 
  -1   3   1     1485.80     1466.58     23.51 o 
   0   3   1      471.39      449.27     11.70 o 
   1   3   1     1373.92     1345.71     27.98 o 
   2   3   1      860.83      887.42     13.53 o 
   3   3   1     2885.79     2749.44     41.30 o 
   4   3   1      201.12      210.20      7.67 o 
   5   3   1      824.50      828.97     31.63 o 
   6   3   1       35.58       49.54      8.69 o 
   7   3   1       57.22       72.12     11.32 o 
  -7   4   1      186.95      209.34     19.90 o 
  -6   4   1      389.85      395.46     22.57 o 
  -5   4   1      458.24      455.61     21.06 o 
  -4   4   1     2020.00     1984.17     52.17 o 
  -3   4   1      554.96      564.45     11.63 o 
  -2   4   1     3324.59     3281.93     53.00 o 
  -1   4   1     3813.23     3843.13     87.09 o 
   0   4   1     3773.19     3482.94     99.25 o 
   1   4   1     3943.40     4050.57     74.65 o 
   2   4   1     3076.06     2877.63     69.90 o 
   3   4   1      587.40      608.57     12.86 o 
   4   4   1     2074.46     2094.07     51.90 o 
   5   4   1      407.58      376.12     16.00 o 
   6   4   1      413.14      450.03     25.88 o 
   7   4   1      190.83      216.82     19.85 o 
  -7   5   1        7.59       -0.57      5.31 o 
  -6   5   1     2810.75     2886.27    117.15 o 
  -5   5   1        7.93       12.40      3.36 o 
  -4   5   1     1612.39     1548.80     46.89 o 
  -3   5   1        3.79        4.23      2.59 o 
  -2   5   1     9628.83     9311.80    189.59 o 
  -1   5   1       70.55       75.17      4.27 o 
   0   5   1    41973.67    36937.38   1767.13 o 
   1   5   1       64.11       59.73      3.07 o 
   2   5   1     9907.53     9125.11    545.92 o 
   3   5   1        3.05        7.84      1.79 o 
   4   5   1     1531.71     1479.33     38.41 o 
   5   5   1        7.54        9.63      5.91 o 
   6   5   1     2754.45     2848.21    117.74 o 
   7   5   1        7.16        5.98      8.20 o 
  -7   6   1      395.47      413.43     28.02 o 
  -6   6   1      239.32      245.25     19.91 o 
  -5   6   1      842.51      800.63     29.25 o 
  -4   6   1     7099.12     7297.74    218.55 o 
  -3   6   1      269.77      262.66      8.32 o 
  -2   6   1    13351.08    13241.36    259.55 o 
  -1   6   1     6179.40     6103.64    141.46 o 
   0   6   1      253.90      244.77     13.86 o 
   1   6   1     6165.35     6301.32    136.92 o 
   2   6   1    13244.72    13378.33    288.50 o 
   3   6   1      272.01      262.79      8.18 o 
   4   6   1     7091.58     6991.25    144.77 o 
   5   6   1      829.36      823.45     29.11 o 
   6   6   1      250.19      267.12     19.55 o 
   7   6   1      390.86      387.56     29.61 o 
  -7   7   1      228.05      228.32     20.61 o 
  -6   7   1      222.43      235.39     18.08 o 
  -5   7   1     1296.57     1300.64     44.14 o 
  -4   7   1       33.13       40.39      3.98 o 
  -3   7   1     5421.07     5534.40    145.64 o 
  -2   7   1      582.44      563.88     14.70 o 
  -1   7   1     3729.77     3799.64     84.44 o 
   0   7   1     1499.42     1464.54     32.27 o 
   1   7   1     3470.40     3545.62     71.88 o 
   2   7   1      555.37      562.37     15.53 o 
   3   7   1     5349.36     5618.85    144.34 o 
   4   7   1       34.68       37.84      3.87 o 
   5   7   1     1391.93     1416.87     46.43 o 
   6   7   1      214.47      238.00     17.57 o 
   7   7   1      215.10      210.15     18.05 o 
  -6   8   1        0.02       -0.96      4.36 o 
  -5   8   1      813.79      818.76     33.45 o 
  -4   8   1       20.66       22.42      3.08 o 
  -3   8   1     2472.34     2301.05    100.51 o 
  -2   8   1       63.66       64.98      4.50 o 
  -1   8   1     1852.96     1845.18     45.31 o 
   0   8   1       10.67       17.32      2.87 o 
   1   8   1     2227.09     2299.07     58.22 o 
   2   8   1       63.20       72.17      5.25 o 
   3   8   1     2568.82     2650.58     62.76 o 
   4   8   1       16.31       20.94      3.33 o 
   5   8   1      664.96      667.59     25.48 o 
   6   8   1        0.18       -2.17      4.49 o 
  -6   9   1       96.47      105.49     12.58 o 
  -5   9   1      173.74      186.92     13.65 o 
  -4   9   1        0.97        4.59      2.68 o 
  -3   9   1       96.22      100.25      5.81 o 
  -2   9   1      200.74      208.00      8.41 o 
  -1   9   1     1298.42     1290.96     35.85 o 
   0   9   1      250.80      237.05      8.99 o 
   1   9   1     1168.02     1206.69     31.65 o 
   2   9   1      134.39      140.24      8.41 o 
   3   9   1       48.20       60.81      5.69 o 
   4   9   1        1.01        8.49      3.34 o 
   5   9   1      225.96      237.39     12.44 o 
   6   9   1       66.83       62.90     11.41 o 
  -6  10   1      140.65      152.58     16.56 o 
  -5  10   1        6.12        2.25      5.23 o 
  -4  10   1     1386.52     1448.55     51.93 o 
  -3  10   1      185.17      181.75      9.12 o 
  -2  10   1     2142.20     2294.34     60.82 o 
  -1  10   1      128.20      127.24     10.33 o 
   0  10   1      377.27      374.80     15.29 o 
   1  10   1      120.82      118.56      7.07 o 
   2  10   1     2084.87     2189.56     59.10 o 
   3  10   1      186.10      186.05     10.33 o 
   4  10   1     1369.45     1441.76     51.26 o 
   5  10   1        7.00        9.35      4.54 o 
   6  10   1      154.29      146.71     18.31 o 
  -5  11   1      531.15      510.29     26.56 o 
  -4  11   1     1185.25     1164.82     40.16 o 
  -3  11   1     1443.61     1511.05     46.90 o 
  -2  11   1     2744.82     2877.98     83.92 o 
  -1  11   1     1669.47     1684.96     54.71 o 
   0  11   1     7447.16     7295.69    193.71 o 
   1  11   1     1557.97     1610.97     51.15 o 
   2  11   1     2948.77     3114.20     84.90 o 
   3  11   1     1423.81     1474.84     52.93 o 
   4  11   1     1110.66     1152.45     39.70 o 
   5  11   1      583.86      625.54     30.57 o 
  -5  12   1      846.07      875.80     48.11 o 
  -4  12   1      482.70      474.00     24.63 o 
  -3  12   1      439.03      436.99     19.80 o 
  -2  12   1      985.24      980.35     34.52 o 
  -1  12   1     4337.16     4490.84    132.77 o 
   0  12   1      862.88      853.57     27.92 o 
   1  12   1     4411.07     4541.93    131.36 o 
   2  12   1      910.45      907.41     30.59 o 
   3  12   1      464.55      520.05     29.02 o 
   4  12   1      518.55      547.53     29.22 o 
   5  12   1      784.94      843.53     46.86 o 
  -4  13   1       21.20       28.17      7.45 o 
  -3  13   1      840.17      861.67     43.31 o 
  -2  13   1       27.48       38.06      5.31 o 
  -1  13   1      469.88      465.62     18.87 o 
   0  13   1       66.60       77.35      6.70 o 
   1  13   1      413.92      430.29     22.67 o 
   2  13   1       20.02       18.33      5.12 o 
   3  13   1      787.76      799.74     35.82 o 
   4  13   1       25.55       38.02      7.51 o 
  -4  14   1        7.32        0.19     10.37 o 
  -3  14   1      113.45      113.75     14.64 o 
  -2  14   1       82.74       79.90      8.73 o 
  -1  14   1       21.79       42.52      8.33 o 
   0  14   1      176.65      172.14     11.76 o 
   1  14   1       54.44       55.96      8.04 o 
   2  14   1       40.78       43.46      8.07 o 
   3  14   1      122.66      131.88     12.59 o 
   4  14   1       21.04       31.30      8.61 o 
  -3  15   1       13.91       19.67      8.78 o 
  -2  15   1      290.79      268.46     23.75 o 
  -1  15   1       38.08       33.04      8.34 o 
   0  15   1        9.77        9.51      5.44 o 
   1  15   1       36.59       52.22      9.31 o 
   2  15   1      384.64      397.38     25.80 o 
   3  15   1       13.61       16.58      8.19 o 
  -2  16   1      463.94      486.48     38.75 o 
  -1  16   1      186.29      190.34     21.91 o 
   0  16   1      608.16      616.57     40.30 o 
   1  16   1      182.52      169.94     20.73 o 
   2  16   1      374.40      352.08     40.94 o 
   1   0   2     3117.59     3137.19     83.32 o 
   2   0   2     2415.17     2361.05     33.01 o 
   3   0   2        1.20        2.79      1.49 o 
   4   0   2      309.70      317.04     12.48 o 
   5   0   2      118.04      107.50      8.65 o 
   6   0   2      440.81      478.71     25.27 o 
   7   0   2       21.66       11.49      7.96 o 
  -7   1   2      189.04      193.87     16.14 o 
  -6   1   2       14.18       18.64      8.47 o 
  -5   1   2      934.22      873.90     34.15 o 
  -4   1   2      948.14      894.86     30.59 o 
  -3   1   2      117.21      120.24      5.57 o 
  -2   1   2     1359.22     1335.66     17.90 o 
  -1   1   2    14425.32    14191.49    195.55 o 
   0   1   2      173.20      162.81      4.31 o 
   1   1   2    14478.45    14535.85    303.52 o 
   2   1   2     1296.94     1227.58     19.78 o 
   3   1   2      130.77      124.38      4.71 o 
   4   1   2      953.90     1000.43     31.06 o 
   5   1   2      947.71      922.55     35.68 o 
   6   1   2       20.65       30.32      6.29 o 
   7   1   2      191.97      203.39     17.93 o 
  -7   2   2       21.75       37.53      8.50 o 
  -6   2   2       70.63       81.53      9.45 o 
  -5   2   2       57.04       64.70      6.50 o 
  -4   2   2       29.89       30.91      3.32 o 
  -3   2   2     1046.76     1096.98     18.58 o 
  -2   2   2      143.56      143.21      3.76 o 
  -1   2   2      940.14      935.04     26.39 o 
   0   2   2     1389.80     1383.05     19.00 o 
   1   2   2      885.30      821.96     15.99 o 
   2   2   2      176.12      174.74      5.77 o 
   3   2   2     1042.91     1039.05     16.27 o 
   4   2   2       22.08       22.67      2.82 o 
   5   2   2       62.79       56.91      7.72 o 
   6   2   2       67.31       86.58     10.53 o 
   7   2   2       21.81       28.55      7.55 o 
  -7   3   2       63.83       78.68     12.09 o 
  -6   3   2        2.34       -0.52      4.08 o 
  -5   3   2      278.20      268.18     14.89 o 
  -4   3   2      236.45      235.58      8.22 o 
  -3   3   2      626.43      581.98     12.19 o 
  -2   3   2     1181.92     1232.69     21.80 o 
  -1   3   2     1803.53     2023.71     30.00 o 
   0   3   2       61.49       68.70      3.04 o 
   1   3   2     2038.37     2374.32     29.70 o 
   2   3   2     1133.58     1197.59     22.80 o 
   3   3   2      670.73      637.20     11.43 o 
   4   3   2      237.31      240.47      7.96 o 
   5   3   2      206.45      219.58     13.61 o 
   6   3   2        3.96       15.68      4.79 o 
   7   3   2       60.14       73.39     10.79 o 
  -7   4   2       69.38       82.39     12.38 o 
  -6   4   2       88.34      114.91      9.96 o 
  -5   4   2      101.88      110.60     10.78 o 
  -4   4   2      391.68      384.02     13.97 o 
  -3   4   2      258.23      264.52      6.95 o 
  -2   4   2      395.15      371.49      9.61 o 
  -1   4   2     1349.50     1389.46     21.62 o 
   0   4   2       59.52       48.36      2.86 o 
   1   4   2     1210.12     1254.90     18.46 o 
   2   4   2      525.76      515.20     12.53 o 
   3   4   2      205.11      209.45      5.51 o 
   4   4   2      342.53      331.90     10.78 o 
   5   4   2      128.04      123.51      6.93 o 
   6   4   2       52.38       59.18      9.22 o 
   7   4   2       63.35       68.27     12.20 o 
  -7   5   2       90.35       77.77     11.11 o 
  -6   5   2      364.02      365.07     21.88 o 
  -5   5   2       57.96       54.43      5.51 o 
  -4   5   2     3498.53     3487.77    106.07 o 
  -3   5   2       71.50       73.10      3.15 o 
  -2   5   2     8415.77     8423.25    176.91 o 
  -1   5   2      868.97      879.94     23.71 o 
   0   5   2     4054.04     3958.60     66.82 o 
   1   5   2      841.05      857.92     19.86 o 
   2   5   2     8174.85     8121.68    177.47 o 
   3   5   2       62.45       77.67      4.00 o 
   4   5   2     3583.08     3644.43     73.22 o 
   5   5   2       64.17       65.69      6.08 o 
   6   5   2      409.65      437.69     25.20 o 
   7   5   2       89.35       93.41     11.61 o 
  -7   6   2       33.42       57.68     10.42 o 
  -6   6   2     1032.84     1026.31     51.30 o 
  -5   6   2      459.32      431.01     18.25 o 
  -4   6   2      931.24      901.57     32.39 o 
  -3   6   2     3118.07     3041.01     65.17 o 
  -2   6   2     3641.64     3638.93     74.79 o 
  -1   6   2     1478.62     1482.78     34.89 o 
   0   6   2    16134.70    14881.32    474.17 o 
   1   6   2     1544.67     1573.38     36.95 o 
   2   6   2     3802.04     3931.16     73.93 o 
   3   6   2     3098.89     3132.92     65.76 o 
   4   6   2      871.07      896.73     22.40 o 
   5   6   2      453.92      457.71     17.97 o 
   6   6   2     1002.17     1035.83     47.12 o 
   7   6   2       34.03       50.43     11.28 o 
  -7   7   2      114.26      135.42     14.84 o 
  -6   7   2       11.05       -0.92      5.81 o 
  -5   7   2      525.02      546.23     22.97 o 
  -4   7   2      302.12      292.61     10.44 o 
  -3   7   2      237.02      239.48      9.70 o 
  -2   7   2      472.97      464.34     12.60 o 
  -1   7   2     2685.56     2663.66     65.28 o 
   0   7   2      393.67      453.20     13.05 o 
   1   7   2     2687.73     2664.07     55.42 o 
   2   7   2      475.00      490.95     12.37 o 
   3   7   2      259.19      258.18     15.73 o 
   4   7   2      295.59      312.36     10.10 o 
   5   7   2      449.92      431.08     18.09 o 
   6   7   2       12.51       15.33      5.98 o 
   7   7   2       92.51       99.59     13.79 o 
  -6   8   2        8.54       22.84      9.67 o 
  -5   8   2      172.41      155.47     12.55 o 
  -4   8   2       85.51       84.54      7.87 o 
  -3   8   2      204.48      196.05      8.57 o 
  -2   8   2      212.28      224.21      8.01 o 
  -1   8   2     1827.58     1876.77     57.50 o 
   0   8   2       82.26       79.92      4.52 o 
   1   8   2     1593.40     1593.88     33.04 o 
   2   8   2      239.47      257.22      8.36 o 
   3   8   2       99.71       91.43      7.78 o 
   4   8   2       80.58       91.89      6.15 o 
   5   8   2      257.63      245.07     11.04 o 
   6   8   2        8.17        3.81      6.03 o 
  -6   9   2       78.16       92.23     11.65 o 
  -5   9   2      370.69      373.84     21.06 o 
  -4   9   2      100.69      111.29      9.43 o 
  -3   9   2     1086.30     1091.27     30.88 o 
  -2   9   2      340.84      344.10     11.58 o 
  -1   9   2      568.41      542.92     19.24 o 
   0   9   2      646.81      614.18     17.31 o 
   1   9   2      696.88      684.97     18.05 o 
   2   9   2      255.43      273.85     10.00 o 
   3   9   2     1120.04     1075.02     38.78 o 
   4   9   2      120.73      127.51      8.27 o 
   5   9   2      311.20      325.10     16.02 o 
   6   9   2       90.62       94.58     11.43 o 
  -6  10   2      350.05      369.21     28.35 o 
  -5  10   2       36.45       41.79      7.52 o 
  -4  10   2      942.78      992.54     36.91 o 
  -3  10   2       22.01       17.44      3.81 o 
  -2  10   2     1577.96     1589.30     45.77 o 
  -1  10   2        6.47        9.57      3.05 o 
   0  10   2     2453.65     2426.31     61.23 o 
   1  10   2        6.59       10.43      2.99 o 
   2  10   2     1769.77     1772.38     45.27 o 
   3  10   2       22.53       28.23      4.12 o 
   4  10   2      872.19      911.07     35.76 o 
   5  10   2       33.67       41.33      7.14 o 
   6  10   2      305.40      321.31     30.22 o 
  -5  11   2      319.09      310.14     22.10 o 
  -4  11   2     1377.08     1360.90     61.33 o 
  -3  11   2      330.70      327.15     14.95 o 
  -2  11   2     3077.26     3070.55    107.66 o 
  -1  11   2     1505.57     1538.98     45.74 o 
   0  11   2     1796.05     1762.29     48.97 o 
   1  11   2     1528.15     1578.12     44.81 o 
   2  11   2     2860.64     2856.94     78.05 o 
   3  11   2      338.96      365.67     15.20 o 
   4  11   2     1442.20     1504.30     53.90 o 
   5  11   2      293.83      286.41     17.41 o 
  -5  12   2      516.84      540.41     48.36 o 
  -4  12   2      180.67      186.48     13.22 o 
  -3  12   2     2880.40     3034.27     95.70 o 
  -2  12   2      242.61      244.76     13.45 o 
  -1  12   2     1264.61     1307.20     42.34 o 
   0  12   2      674.02      754.37     83.09 o 
   1  12   2     1235.00     1351.38     51.66 o 
   2  12   2      279.07      261.58     17.62 o 
   3  12   2     2829.26     3013.40    107.00 o 
   4  12   2      162.26      187.30     14.30 o 
   5  12   2      524.95      527.83     31.83 o 
  -4  13   2       30.69       33.60     24.69 o 
  -3  13   2      186.25      181.27     11.87 o 
  -2  13   2       65.32       63.52      7.52 o 
  -1  13   2      986.54      954.66     38.47 o 
   0  13   2       41.37       44.48      6.06 o 
   1  13   2     1041.91     1076.49     41.41 o 
   2  13   2       65.08       55.19      8.54 o 
   3  13   2      204.46      219.15     13.76 o 
   4  13   2       36.39       31.95     11.47 o 
  -4  14   2       96.94       94.39     15.62 o 
  -3  14   2       16.56       14.08      7.67 o 
  -2  14   2       64.60       67.75     11.17 o 
  -1  14   2      341.17      349.14     18.04 o 
   0  14   2       26.17       23.00      5.28 o 
   1  14   2      291.38      295.87     19.42 o 
   2  14   2       97.73       98.93     10.20 o 
   3  14   2        3.44        3.09      4.90 o 
   4  14   2       80.81       99.56     17.10 o 
  -3  15   2       31.06       33.15     11.07 o 
  -2  15   2      230.85      215.86     22.13 o 
  -1  15   2       44.74       46.44     12.67 o 
   0  15   2      381.46      367.30     29.24 o 
   1  15   2       44.55       71.29     11.99 o 
   2  15   2      150.18      153.26     19.99 o 
   3  15   2       30.53       24.96     10.66 o 
  -2  16   2      444.49      468.68     37.91 o 
  -1  16   2      182.30      173.25     20.97 o 
   0  16   2      902.09      930.56     58.02 o 
   1  16   2      163.17      146.66     18.12 o 
   2  16   2      512.90      514.69     37.19 o 
   1   0   3       96.83      104.58      2.85 o 
   2   0   3     2939.55     2846.44     49.80 o 
   3   0   3      118.33      133.40      5.28 o 
   4   0   3      741.50      693.63     18.01 o 
   5   0   3        3.00        5.75      4.50 o 
   6   0   3       55.99       58.17      9.15 o 
   7   0   3        3.85        1.03      4.93 o 
  -7   1   3       26.81       36.76      7.33 o 
  -6   1   3       60.88       66.50      8.99 o 
  -5   1   3       37.07       44.38      6.19 o 
  -4   1   3      217.81      191.87      8.20 o 
  -3   1   3     1013.65     1020.62     16.15 o 
  -2   1   3      420.82      431.57     12.00 o 
  -1   1   3     1162.57     1216.53     28.55 o 
   0   1   3     3346.90     3394.38     63.53 o 
   1   1   3     1287.68     1363.33     24.69 o 
   2   1   3      371.85      339.07      6.93 o 
   3   1   3     1030.33     1015.42     20.91 o 
   4   1   3      212.41      213.97      8.01 o 
   5   1   3       22.08       18.93      4.31 o 
   6   1   3       49.63       59.64      8.01 o 
   7   1   3       32.58       39.41      7.78 o 
  -7   2   3      214.38      218.03     17.17 o 
  -6   2   3        0.95        3.16      4.56 o 
  -5   2   3      221.38      214.90     15.01 o 
  -4   2   3       68.15       77.69      7.50 o 
  -3   2   3      443.12      432.24      9.75 o 
  -2   2   3      341.32      353.97      7.32 o 
  -1   2   3     3055.01     3454.47     89.26 o 
   0   2   3        0.44       10.76      2.97 o 
   1   2   3     2865.88     3342.40     38.35 o 
   2   2   3      307.99      305.48      5.78 o 
   3   2   3      416.88      392.17      8.34 o 
   4   2   3       69.28       83.71      5.00 o 
   5   2   3      252.80      256.80     14.59 o 
   6   2   3        2.13        4.25      4.39 o 
   7   2   3      208.78      226.30     17.06 o 
  -7   3   3       10.31       36.28      7.80 o 
  -6   3   3       16.26       26.44      6.48 o 
  -5   3   3      888.60      893.67     36.36 o 
  -4   3   3       19.55       24.08      6.04 o 
  -3   3   3     5000.37     5220.75    141.85 o 
  -2   3   3      413.53      410.96      9.24 o 
  -1   3   3     3185.30     3468.66     70.30 o 
   0   3   3      868.39      910.46     32.12 o 
   1   3   3     3178.14     3584.08     63.25 o 
   2   3   3      431.56      430.28     11.10 o 
   3   3   3     5005.89     5237.82     89.07 o 
   4   3   3       23.66       26.90      2.74 o 
   5   3   3      895.33      888.14     35.14 o 
   6   3   3       17.77       24.65      5.78 o 
   7   3   3        9.11        8.64      8.39 o 
  -7   4   3      158.41      160.92     15.99 o 
  -6   4   3       33.53       38.31      7.16 o 
  -5   4   3       52.71       55.94      6.25 o 
  -4   4   3       29.37       32.41      6.30 o 
  -3   4   3      210.82      205.24      6.41 o 
  -2   4   3      205.52      210.98      7.34 o 
  -1   4   3      884.75      914.65     15.61 o 
   0   4   3       81.92      101.96      5.43 o 
   1   4   3      898.12      930.97     13.20 o 
   2   4   3      161.30      161.47      4.60 o 
   3   4   3      203.74      191.87      5.85 o 
   4   4   3       42.93       34.08      2.57 o 
   5   4   3       44.25       46.69      4.79 o 
   6   4   3       43.17       48.38      6.77 o 
   7   4   3      158.11      156.17     15.54 o 
  -7   5   3       29.45       37.32     13.73 o 
  -6   5   3      197.50      235.46     17.33 o 
  -5   5   3      126.18      126.07      8.03 o 
  -4   5   3      456.31      449.27     17.98 o 
  -3   5   3        4.58        8.44      2.31 o 
  -2   5   3     1534.42     1485.61     30.12 o 
  -1   5   3      835.73      867.75     16.22 o 
   0   5   3     3391.07     3229.43     50.49 o 
   1   5   3      827.96      844.38     14.01 o 
   2   5   3     1693.19     1710.55     30.50 o 
   3   5   3        5.37       13.53      3.66 o 
   4   5   3      412.95      414.57     11.26 o 
   5   5   3      118.25      117.10      7.62 o 
   6   5   3      180.13      205.05     15.39 o 
   7   5   3       24.92       30.87      9.78 o 
  -7   6   3       68.55       69.05     13.02 o 
  -6   6   3       28.01       41.15      8.31 o 
  -5   6   3      289.31      273.46     15.40 o 
  -4   6   3      950.86      926.50     26.95 o 
  -3   6   3       93.29      105.95      6.59 o 
  -2   6   3     2096.99     2085.37     42.64 o 
  -1   6   3     3276.32     3158.93     61.76 o 
   0   6   3      511.61      592.95     14.51 o 
   1   6   3     3278.37     3322.33     53.27 o 
   2   6   3     1971.46     1944.45     37.69 o 
   3   6   3       99.25      105.67      6.08 o 
   4   6   3      987.90     1003.18     23.44 o 
   5   6   3      301.42      302.81     12.78 o 
   6   6   3       39.87       37.06      7.56 o 
   7   6   3       73.55       63.08     12.41 o 
  -7   7   3       56.74       51.74     12.76 o 
  -6   7   3       14.29       15.29      6.32 o 
  -5   7   3      129.51      116.63      8.68 o 
  -4   7   3        0.29       -2.16      2.16 o 
  -3   7   3      975.68      960.21     28.31 o 
  -2   7   3       52.03       50.28      4.62 o 
  -1   7   3     1166.09     1202.69     50.28 o 
   0   7   3      254.89      246.02     11.86 o 
   1   7   3     1333.29     1391.35     44.52 o 
   2   7   3       73.16       76.74      3.50 o 
   3   7   3      987.18      926.28     32.19 o 
   4   7   3        0.72        2.23      2.17 o 
   5   7   3       75.34       74.77      6.48 o 
   6   7   3       11.54       16.10      5.64 o 
   7   7   3       63.88       53.44     13.55 o 
  -6   8   3        2.80       -3.32      4.94 o 
  -5   8   3       35.41       30.28      7.43 o 
  -4   8   3        1.08       10.42      7.06 o 
  -3   8   3      245.50      250.95      9.65 o 
  -2   8   3        9.09       13.35      4.24 o 
  -1   8   3      333.37      348.75     10.90 o 
   0   8   3        7.86       15.18      1.98 o 
   1   8   3      218.57      236.30      6.84 o 
   2   8   3        9.27       15.43      2.35 o 
   3   8   3      219.92      214.31      8.53 o 
   4   8   3        1.57        3.39      2.49 o 
   5   8   3       57.60       51.62      5.27 o 
   6   8   3        4.65        4.93      4.43 o 
  -6   9   3        5.90        2.10      6.08 o 
  -5   9   3       56.16       56.21      8.55 o 
  -4   9   3      102.83       92.91     13.75 o 
  -3   9   3      106.83      107.81      7.44 o 
  -2   9   3      109.74      120.07      7.39 o 
  -1   9   3       58.09       66.80      5.35 o 
   0   9   3        6.49       10.44      2.71 o 
   1   9   3       50.19       60.21      4.04 o 
   2   9   3      167.12      166.32      6.70 o 
   3   9   3      106.97      109.83      6.52 o 
   4   9   3       81.32       79.97      5.76 o 
   5   9   3       58.18       65.66      6.45 o 
   6   9   3        0.03        1.68      6.33 o 
  -6  10   3       66.76       65.14     15.86 o 
  -5  10   3        0.64       -0.64      5.91 o 
  -4  10   3      230.54      238.76     12.09 o 
  -3  10   3       15.73       18.27      3.36 o 
  -2  10   3      576.98      569.33     18.81 o 
  -1  10   3        3.79        6.48      4.30 o 
   0  10   3      564.90      546.54     15.83 o 
   1  10   3        5.41        8.30      3.28 o 
   2  10   3      466.86      480.66     19.41 o 
   3  10   3       10.36        8.65      3.42 o 
   4  10   3      277.42      298.41     19.46 o 
   5  10   3        0.57       16.53      6.91 o 
   6  10   3       83.02       92.73     14.18 o 
  -5  11   3      176.97      188.08     16.93 o 
  -4  11   3      121.87      128.96     11.09 o 
  -3  11   3      824.64      824.63     27.52 o 
  -2  11   3      619.67      633.61     23.50 o 
  -1  11   3      324.80      339.19     14.27 o 
   0  11   3     2696.13     2675.14     83.59 o 
   1  11   3      341.67      367.26     17.07 o 
   2  11   3      639.67      646.17     23.08 o 
   3  11   3      829.14      849.87     32.05 o 
   4  11   3      109.57      119.48      9.78 o 
   5  11   3      165.89      172.82     15.04 o 
  -5  12   3      550.65      583.88     45.40 o 
  -4  12   3      233.51      246.85     19.07 o 
  -3  12   3       28.97       32.48      5.69 o 
  -2  12   3      341.58      356.44     16.04 o 
  -1  12   3     3213.09     3273.45    110.00 o 
   0  12   3      462.11      471.94     20.60 o 
   1  12   3     3196.46     3449.81    118.90 o 
   2  12   3      363.18      367.50     15.73 o 
   3  12   3       25.28       26.80      6.39 o 
   4  12   3      217.40      248.73     18.48 o 
   5  12   3      563.13      576.73     42.57 o 
  -4  13   3       77.37       78.15     10.65 o 
  -3  13   3      737.12      732.39     37.50 o 
  -2  13   3       90.58       85.22      8.48 o 
  -1  13   3      259.66      259.55     15.23 o 
   0  13   3       57.68       58.78      7.21 o 
   1  13   3      253.75      266.52     16.11 o 
   2  13   3      100.09      118.63      9.68 o 
   3  13   3      740.04      759.77     38.00 o 
   4  13   3       75.26       98.22     15.11 o 
  -4  14   3       15.89       18.39      8.88 o 
  -3  14   3       21.31       24.23     10.66 o 
  -2  14   3        8.11        7.41      6.23 o 
  -1  14   3        7.06       10.11      6.49 o 
   0  14   3        1.08        0.96      3.90 o 
   1  14   3       24.72       31.64      5.56 o 
   2  14   3        4.54       11.51      6.23 o 
   3  14   3       28.43       39.30      9.03 o 
   4  14   3        5.02       10.01     11.78 o 
  -3  15   3       11.77        7.37      9.39 o 
  -2  15   3       38.11       48.07     11.86 o 
  -1  15   3        2.89        7.00      7.05 o 
   0  15   3       82.83       97.75     10.90 o 
   1  15   3        5.53        4.59      5.60 o 
   2  15   3       39.89       46.53      9.39 o 
   3  15   3       12.97       17.89      7.16 o 
  -2  16   3      575.69      622.09     44.15 o 
  -1  16   3      318.78      319.83     30.31 o 
   0  16   3        9.82       10.68      7.08 o 
   1  16   3      329.96      309.59     29.74 o 
   2  16   3      561.95      617.87     46.63 o 
   0   0   4    10808.88    10378.66    291.09 o 
   1   0   4      443.61      466.12     12.44 o 
   2   0   4     2643.73     2537.60     49.82 o 
   3   0   4        0.03       -0.32      1.41 o 
   4   0   4      542.24      526.27     11.93 o 
   5   0   4       34.23       33.00      5.59 o 
   6   0   4      644.58      660.84     32.47 o 
   7   0   4        1.34       -5.19      5.32 o 
  -7   1   4        3.99       -2.23      5.29 o 
  -6   1   4      100.62      121.70     10.91 o 
  -5   1   4      124.53      111.20     10.21 o 
  -4   1   4     1235.02     1216.07     25.48 o 
  -3   1   4       93.16       96.64      3.45 o 
  -2   1   4     2665.03     2711.56     53.00 o 
  -1   1   4     1566.37     1593.83     33.64 o 
   0   1   4     1760.80     1789.80     48.71 o 
   1   1   4     1445.33     1477.34     24.80 o 
   2   1   4     2782.35     2745.01     46.91 o 
   3   1   4       88.47       89.97      4.04 o 
   4   1   4     1190.21     1172.48     35.80 o 
   5   1   4      155.07      163.80     10.52 o 
   6   1   4       86.01       86.68      9.59 o 
   7   1   4        1.66       16.69     10.75 o 
  -7   2   4       75.34       80.03     10.81 o 
  -6   2   4       13.63       16.19      4.53 o 
  -5   2   4      350.25      351.45     18.17 o 
  -4   2   4       86.14       86.24      6.08 o 
  -3   2   4      289.97      301.18     11.15 o 
  -2   2   4      216.82      233.21      7.57 o 
  -1   2   4     2382.21     2519.34     44.53 o 
   0   2   4        3.07        4.21      1.91 o 
   1   2   4     2669.83     2925.82     61.34 o 
   2   2   4      193.99      191.24      6.80 o 
   3   2   4      317.24      342.27      7.65 o 
   4   2   4       98.40       94.12      3.98 o 
   5   2   4      271.13      265.56     15.27 o 
   6   2   4       12.32        8.98      5.62 o 
   7   2   4       84.15       91.95     12.69 o 
  -7   3   4      160.15      177.00     17.15 o 
  -6   3   4        2.99        1.55      5.11 o 
  -5   3   4      191.50      210.98     15.38 o 
  -4   3   4       21.43       30.56      4.09 o 
  -3   3   4      172.57      168.92      5.71 o 
  -2   3   4      148.95      154.98      6.36 o 
  -1   3   4     2286.38     2514.48     49.33 o 
   0   3   4        9.98       16.95      1.75 o 
   1   3   4     2188.35     2425.98     32.38 o 
   2   3   4      180.61      182.90      5.91 o 
   3   3   4      145.51      134.59      4.50 o 
   4   3   4       21.05       25.53      2.43 o 
   5   3   4      244.33      229.77     10.15 o 
   6   3   4        4.95        7.89      3.96 o 
   7   3   4      165.40      172.75     15.97 o 
  -7   4   4       24.66       41.12      9.73 o 
  -6   4   4       61.39       72.84     10.42 o 
  -5   4   4        2.40       -0.53      3.04 o 
  -4   4   4       39.38       37.13      4.74 o 
  -3   4   4      342.17      328.13     10.20 o 
  -2   4   4      420.28      378.97     12.08 o 
  -1   4   4      295.03      298.37      7.91 o 
   0   4   4     1524.92     1532.41     24.94 o 
   1   4   4      246.83      248.13      4.05 o 
   2   4   4      395.67      370.15      7.34 o 
   3   4   4      373.49      360.14      8.34 o 
   4   4   4       54.02       55.91      5.35 o 
   5   4   4       11.74       14.78      3.92 o 
   6   4   4       86.42       91.11      8.82 o 
   7   4   4       20.83       35.33      9.74 o 
  -7   5   4        5.89       14.58      7.51 o 
  -6   5   4      106.13      111.28     10.49 o 
  -5   5   4      100.08      110.00     12.79 o 
  -4   5   4     1441.77     1431.46     38.70 o 
  -3   5   4      278.34      263.62      9.41 o 
  -2   5   4     3036.68     2956.68     69.71 o 
  -1   5   4      698.20      720.54     14.13 o 
   0   5   4      613.12      676.51     19.35 o 
   1   5   4      743.25      733.53     10.08 o 
   2   5   4     3120.80     3129.63     50.79 o 
   3   5   4      281.54      275.65     12.91 o 
   4   5   4     1407.76     1345.92     30.48 o 
   5   5   4       88.59       89.61      8.74 o 
   6   5   4       85.59       84.66      9.77 o 
   7   5   4        6.72       11.34      6.85 o 
  -7   6   4       28.32       35.53     10.11 o 
  -6   6   4      436.64      428.73     27.89 o 
  -5   6   4       77.39       62.92      7.33 o 
  -4   6   4      850.45      843.02     26.29 o 
  -3   6   4     1019.95      987.38     33.27 o 
  -2   6   4     2724.66     2704.13     56.13 o 
  -1   6   4      782.92      783.05     16.44 o 
   0   6   4     7518.14     7371.23    159.88 o 
   1   6   4      774.25      777.87     11.26 o 
   2   6   4     2565.40     2624.48     50.44 o 
   3   6   4     1058.67      981.71     39.53 o 
   4   6   4      896.39      869.89     20.98 o 
   5   6   4       83.03       80.13      6.26 o 
   6   6   4      446.17      447.39     26.26 o 
   7   6   4       34.07       36.89      8.05 o 
  -6   7   4       83.38      101.44     12.33 o 
  -5   7   4      543.26      551.82     26.66 o 
  -4   7   4      364.08      337.73     16.71 o 
  -3   7   4     1176.81     1123.83     39.35 o 
  -2   7   4      719.94      691.13     17.77 o 
  -1   7   4     1606.58     1539.31     34.11 o 
   0   7   4      460.97      438.11     13.21 o 
   1   7   4     1416.99     1377.35     29.89 o 
   2   7   4      713.94      671.75     18.60 o 
   3   7   4     1119.49     1083.83     26.19 o 
   4   7   4      362.84      347.91     10.85 o 
   5   7   4      659.34      682.21     23.02 o 
   6   7   4       83.23       82.50     11.19 o 
  -6   8   4       19.29       30.58      8.83 o 
  -5   8   4      432.96      417.27     21.68 o 
  -4   8   4        8.84       12.44      3.37 o 
  -3   8   4       70.74       76.24      7.45 o 
  -2   8   4       75.83       74.78      4.24 o 
  -1   8   4     2758.70     2684.88     66.72 o 
   0   8   4       41.08       48.42      5.29 o 
   1   8   4     3055.74     2956.06     63.88 o 
   2   8   4       77.17       71.20      5.64 o 
   3   8   4      175.14      168.08      6.42 o 
   4   8   4        9.11       14.79      4.40 o 
   5   8   4      325.92      315.05     14.50 o 
   6   8   4       15.85       15.72      9.07 o 
  -6   9   4       17.11       17.85      9.87 o 
  -5   9   4      165.52      166.25     13.73 o 
  -4   9   4       18.39       30.99      4.51 o 
  -3   9   4      480.76      495.15     16.51 o 
  -2   9   4       10.95       16.11      3.49 o 
  -1   9   4      189.12      179.38     10.78 o 
   0   9   4       74.39       61.81      5.43 o 
   1   9   4      109.35      108.64      5.99 o 
   2   9   4       37.26       42.47      4.08 o 
   3   9   4      464.15      447.82     14.47 o 
   4   9   4        8.01        5.17      3.43 o 
   5   9   4      214.62      208.96     12.76 o 
   6   9   4       12.37       13.87     10.23 o 
  -6  10   4       77.28       82.01     16.94 o 
  -5  10   4       15.08       10.67      6.76 o 
  -4  10   4      101.89      104.45     18.47 o 
  -3  10   4        4.69       11.09      3.17 o 
  -2  10   4      273.67      257.58     11.29 o 
  -1  10   4      119.23      130.57      8.16 o 
   0  10   4     1052.50     1079.91     35.20 o 
   1  10   4      119.66      123.37      8.94 o 
   2  10   4      239.66      244.61     11.09 o 
   3  10   4        4.50        2.87      3.92 o 
   4  10   4      123.20      124.69      8.15 o 
   5  10   4       15.07       13.43      5.93 o 
   6  10   4      102.54      111.01     15.79 o 
  -5  11   4      154.84      148.13     14.10 o 
  -4  11   4     1134.49     1134.93     53.40 o 
  -3  11   4       45.26       50.75      5.24 o 
  -2  11   4     2352.40     2391.84     74.44 o 
  -1  11   4     1061.30     1078.22     38.95 o 
   0  11   4      973.02      985.70     35.12 o 
   1  11   4     1054.67     1104.61     41.03 o 
   2  11   4     2453.90     2492.65     72.32 o 
   3  11   4       41.04       47.44      6.34 o 
   4  11   4     1103.59     1123.63     43.12 o 
   5  11   4      177.72      185.71     16.52 o 
  -5  12   4      376.73      369.06     27.83 o 
  -4  12   4      656.45      674.13     38.18 o 
  -3  12   4     1980.67     2003.74     81.86 o 
  -2  12   4     1105.96     1084.10     48.08 o 
  -1  12   4      870.96      880.87     33.65 o 
   0  12   4     1541.20     1541.80     55.40 o 
   1  12   4      948.60     1036.51     39.61 o 
   2  12   4     1091.67     1144.14     44.71 o 
   3  12   4     2035.79     2066.75     85.29 o 
   4  12   4      661.93      731.64     46.82 o 
   5  12   4      354.51      358.04     32.53 o 
  -4  13   4       36.27       42.96      9.57 o 
  -3  13   4      864.33      887.49     43.50 o 
  -2  13   4       39.30       52.88      7.96 o 
  -1  13   4     1101.73     1091.18     51.26 o 
   0  13   4       37.80       49.01      8.13 o 
   1  13   4      968.84     1032.25     44.93 o 
   2  13   4       25.80       46.49      7.72 o 
   3  13   4      832.64      890.58     41.85 o 
   4  13   4       39.26       36.26     13.90 o 
  -4  14   4       56.15       55.69     11.54 o 
  -3  14   4       36.88       47.69     10.47 o 
  -2  14   4      104.35       97.89     11.85 o 
  -1  14   4      534.50      520.36     31.09 o 
   0  14   4       12.97       14.91      5.29 o 
   1  14   4      594.20      562.39     31.45 o 
   2  14   4       70.67       73.40     11.18 o 
   3  14   4       48.66       54.41      9.63 o 
   4  14   4       69.00       84.19     14.89 o 
  -3  15   4       78.56      107.45     23.95 o 
  -2  15   4       13.32       10.21      9.94 o 
  -1  15   4       25.45       33.98      8.60 o 
   0  15   4       36.03       43.03      8.95 o 
   1  15   4       25.51       39.60      9.77 o 
   2  15   4       49.40       63.15     10.40 o 
   3  15   4       77.47      100.76     14.64 o 
  -1  16   4       79.33       76.43     15.89 o 
   0  16   4      525.71      508.76     39.30 o 
   1  16   4       81.94       82.53     15.61 o 
   1   0   5      933.69     1031.70     21.56 o 
   2   0   5    19552.71    19777.93    376.98 o 
   3   0   5     1541.37     1583.05     38.61 o 
   4   0   5    10300.46    10062.72    214.02 o 
   5   0   5      142.17      160.62     11.51 o 
   6   0   5      421.07      430.52     23.23 o 
   7   0   5       11.01       13.33      7.20 o 
  -7   1   5       19.48       27.75      7.22 o 
  -6   1   5     1531.37     1577.37     67.55 o 
  -5   1   5      270.52      276.10     15.76 o 
  -4   1   5     1508.79     1469.97     34.33 o 
  -3   1   5     2059.33     2018.09     44.40 o 
  -2   1   5     7949.13     7553.50    225.31 o 
  -1   1   5     1409.09     1489.09     31.06 o 
   0   1   5    22393.94    22150.54    369.53 o 
   1   1   5     1421.77     1537.15     28.64 o 
   2   1   5     7821.59     7688.13    285.85 o 
   3   1   5     2086.57     2005.45     43.72 o 
   4   1   5     1563.70     1588.10     48.79 o 
   5   1   5      270.51      259.50     14.15 o 
   6   1   5     1565.27     1563.96     67.20 o 
   7   1   5       24.41       43.34     10.94 o 
  -7   2   5      146.06      165.31     14.26 o 
  -6   2   5      191.43      197.22     16.96 o 
  -5   2   5      326.56      314.75     18.09 o 
  -4   2   5      487.73      442.11     12.89 o 
  -3   2   5      422.00      429.10     10.73 o 
  -2   2   5     1305.55     1297.13     26.41 o 
  -1   2   5     1891.67     1896.69     34.98 o 
   0   2   5     1610.33     1548.37     36.21 o 
   1   2   5     1719.82     1699.61     24.89 o 
   2   2   5     1341.13     1284.87     31.15 o 
   3   2   5      379.14      372.86     10.71 o 
   4   2   5      505.61      485.69     14.68 o 
   5   2   5      375.27      381.52     18.48 o 
   6   2   5      196.91      197.91     14.78 o 
   7   2   5      134.92      143.59     15.48 o 
  -7   3   5       55.14       54.97     11.42 o 
  -6   3   5       25.88       30.57      7.83 o 
  -5   3   5      376.65      393.13     21.80 o 
  -4   3   5       78.16       79.77      4.45 o 
  -3   3   5     1021.20      976.47     25.55 o 
  -2   3   5      130.80      135.13      4.83 o 
  -1   3   5      408.32      428.15     11.53 o 
   0   3   5       35.90       30.17      2.29 o 
   1   3   5      465.64      478.91      6.60 o 
   2   3   5      108.64       99.29      3.24 o 
   3   3   5     1027.56      979.77     22.00 o 
   4   3   5       64.47       60.41      3.71 o 
   5   3   5      333.28      350.87     14.70 o 
   6   3   5       19.96       20.28      6.21 o 
   7   3   5       60.00       85.18     11.98 o 
  -7   4   5      187.51      222.12     20.94 o 
  -6   4   5      148.79      164.21     14.03 o 
  -5   4   5      328.25      309.85     24.33 o 
  -4   4   5     1104.69     1085.25     29.66 o 
  -3   4   5      259.50      262.05      9.42 o 
  -2   4   5     1267.17     1211.21     30.23 o 
  -1   4   5     2184.38     2119.07     49.76 o 
   0   4   5      458.71      495.40     15.45 o 
   1   4   5     2244.11     2149.34     25.93 o 
   2   4   5     1295.71     1245.62     20.98 o 
   3   4   5      279.83      269.30     11.23 o 
   4   4   5     1140.07     1106.18     25.00 o 
   5   4   5      336.36      330.29     21.89 o 
   6   4   5      142.20      128.20     12.39 o 
   7   4   5      191.68      174.12     17.07 o 
  -7   5   5       74.81       90.97     15.07 o 
  -6   5   5     1431.54     1443.49     69.95 o 
  -5   5   5      127.79      132.05      8.83 o 
  -4   5   5      614.73      575.94     19.49 o 
  -3   5   5       81.81       80.17      6.32 o 
  -2   5   5     3847.93     3836.04     93.54 o 
  -1   5   5      833.93      767.81     22.80 o 
   0   5   5    17618.87    17480.22    449.18 o 
   1   5   5      843.31      804.78     14.96 o 
   2   5   5     3733.54     3717.97     61.12 o 
   3   5   5       81.71       65.13      5.12 o 
   4   5   5      663.99      643.93     16.29 o 
   5   5   5      140.82      130.43      7.85 o 
   6   5   5     1492.09     1517.43     66.25 o 
   7   5   5       82.20       87.41     12.59 o 
  -7   6   5      117.04      144.21     18.83 o 
  -6   6   5      701.82      701.17     40.90 o 
  -5   6   5      392.74      381.25     18.97 o 
  -4   6   5     4790.42     4828.91    133.51 o 
  -3   6   5      181.44      190.14     13.51 o 
  -2   6   5     9732.46     9934.30    380.12 o 
  -1   6   5     3026.34     3061.73     57.51 o 
   0   6   5     6524.76     6489.58    128.21 o 
   1   6   5     3003.13     2896.08     54.12 o 
   2   6   5     9945.23    10405.45    172.49 o 
   3   6   5      181.74      174.08      5.94 o 
   4   6   5     4718.79     4810.63    107.78 o 
   5   6   5      410.45      404.47     15.80 o 
   6   6   5      662.77      658.92     32.48 o 
   7   6   5      117.10      142.64     26.33 o 
  -6   7   5      446.46      467.19     30.44 o 
  -5   7   5      705.92      731.36     38.86 o 
  -4   7   5     1109.65     1084.98     35.92 o 
  -3   7   5     2449.07     2369.17     68.58 o 
  -2   7   5     2469.04     2369.22     65.09 o 
  -1   7   5     1991.26     1944.69     42.94 o 
   0   7   5     2947.20     2925.10     66.44 o 
   1   7   5     2202.24     2148.50     42.71 o 
   2   7   5     2463.61     2370.16     40.95 o 
   3   7   5     2519.20     2565.84     53.05 o 
   4   7   5     1106.35     1114.45     30.90 o 
   5   7   5      625.15      632.46     23.34 o 
   6   7   5      445.98      471.91     25.77 o 
  -6   8   5       18.33       24.84     12.67 o 
  -5   8   5      645.29      652.52     32.60 o 
  -4   8   5       61.58       61.13      7.83 o 
  -3   8   5     2373.99     2420.59     70.40 o 
  -2   8   5       43.46       44.40      3.34 o 
  -1   8   5     1782.02     1712.07     39.14 o 
   0   8   5       29.42       26.84      3.07 o 
   1   8   5     1522.59     1470.97     34.51 o 
   2   8   5       26.19       24.35      3.58 o 
   3   8   5     2311.82     2241.55     48.57 o 
   4   8   5       68.46       76.94      5.11 o 
   5   8   5      775.97      783.05     26.32 o 
   6   8   5       28.57       34.44      9.65 o 
  -6   9   5        8.82       14.73     11.58 o 
  -5   9   5      273.71      260.81     15.94 o 
  -4   9   5        9.81        8.93      3.91 o 
  -3   9   5      430.36      386.31     18.50 o 
  -2   9   5       16.77       25.27      6.09 o 
  -1   9   5      989.93      923.33     38.07 o 
   0   9   5       31.42       32.23      4.11 o 
   1   9   5     1049.58     1022.34     31.26 o 
   2   9   5       10.07       10.61      3.15 o 
   3   9   5      469.14      451.55     14.36 o 
   4   9   5       18.27       32.15      6.89 o 
   5   9   5      250.12      238.09     14.10 o 
   6   9   5       26.08       40.43      9.48 o 
  -5  10   5       93.03       86.46     11.45 o 
  -4  10   5      486.78      510.68     28.54 o 
  -3  10   5      141.93      144.18      9.18 o 
  -2  10   5      704.91      716.11     28.56 o 
  -1  10   5      137.55      129.72      7.93 o 
   0  10   5       23.25       36.24      5.12 o 
   1  10   5      155.72      161.82     18.62 o 
   2  10   5      745.31      725.14     23.00 o 
   3  10   5      142.65      148.45      9.63 o 
   4  10   5      511.57      523.12     22.84 o 
   5  10   5       86.66       88.68     11.39 o 
  -5  11   5      132.65      135.36     14.24 o 
  -4  11   5      806.23      829.21     41.52 o 
  -3  11   5      662.89      635.58     28.19 o 
  -2  11   5     1805.75     1798.49     70.41 o 
  -1  11   5      301.81      310.10     25.99 o 
   0  11   5     4298.82     4240.64    155.91 o 
   1  11   5      326.29      333.28     19.99 o 
   2  11   5     1712.99     1768.08     64.24 o 
   3  11   5      676.64      667.04     27.02 o 
   4  11   5      845.50      837.49     33.82 o 
   5  11   5      124.11      102.24     15.40 o 
  -5  12   5      449.14      471.62     42.53 o 
  -4  12   5      818.09      808.78     43.22 o 
  -3  12   5      304.53      276.62     17.82 o 
  -2  12   5     1449.55     1445.23     68.05 o 
  -1  12   5     2358.48     2367.24     95.57 o 
   0  12   5     1582.61     1580.59     69.17 o 
   1  12   5     2271.36     2280.74     97.02 o 
   2  12   5     1452.24     1425.68     55.19 o 
   3  12   5      279.76      272.06     19.04 o 
   4  12   5      814.94      877.84     54.49 o 
   5  12   5      502.58      500.27     38.87 o 
  -4  13   5       11.04       13.87      7.75 o 
  -3  13   5      494.13      466.44     26.69 o 
  -2  13   5       38.32       34.82      8.49 o 
  -1  13   5     1786.67     1709.87     78.02 o 
   0  13   5       64.91       73.38     10.49 o 
   1  13   5     1960.91     1983.68     87.10 o 
   2  13   5       58.84       62.61      9.22 o 
   3  13   5      545.68      553.12     36.56 o 
   4  13   5        8.55       29.09     11.39 o 
  -3  14   5      771.02      763.70     44.45 o 
  -2  14   5       54.53       82.12     12.23 o 
  -1  14   5      301.61      305.56     19.22 o 
   0  14   5      227.48      201.89     16.26 o 
   1  14   5      227.33      248.32     21.53 o 
   2  14   5       96.06       79.10     10.42 o 
   3  14   5      754.06      795.34     44.83 o 
  -2  15   5       38.14       46.48      8.31 o 
  -1  15   5      122.91      141.46     14.34 o 
   0  15   5       15.66       22.94      7.00 o 
   1  15   5      120.65      114.15     16.92 o 
   2  15   5       16.07       11.08      7.73 o 
  -1  16   5      104.83      102.82     17.15 o 
   0  16   5       89.55       82.20     13.18 o 
   1  16   5      107.21       80.97     14.37 o 
   0   0   6    77699.60    84474.69   3073.50 o 
   1   0   6     1539.04     1511.49     33.43 o 
   2   0   6    15103.20    15674.04    319.09 o 
   3   0   6       94.14      100.46      6.11 o 
   4   0   6     1638.33     1571.90     38.73 o 
   5   0   6      241.40      266.24     15.25 o 
   6   0   6     5329.33     5657.61    233.01 o 
   7   0   6      174.90      195.09     18.65 o 
  -7   1   6      291.65      318.06     25.73 o 
  -6   1   6     1219.36     1284.46     58.89 o 
  -5   1   6      531.55      531.41     25.64 o 
  -4   1   6     8470.40     8556.23    200.10 o 
  -3   1   6      587.59      540.94     14.72 o 
  -2   1   6    15588.46    15827.21    330.94 o 
  -1   1   6     3381.76     3396.37     84.80 o 
   0   1   6    13839.92    14080.17    256.83 o 
   1   1   6     3325.16     3431.04     68.26 o 
   2   1   6    15788.58    16495.12    362.23 o 
   3   1   6      557.29      509.93     13.88 o 
   4   1   6     8368.63     8788.00    204.10 o 
   5   1   6      524.51      495.03     22.31 o 
   6   1   6     1190.41     1172.80     53.49 o 
   7   1   6      286.19      303.53     22.10 o 
  -7   2   6        4.64        8.58      5.37 o 
  -6   2   6      288.96      303.93     20.88 o 
  -5   2   6     1363.93     1424.18     56.92 o 
  -4   2   6     1568.89     1561.93     41.36 o 
  -3   2   6     4644.16     4525.66    117.97 o 
  -2   2   6     3205.80     3142.36     66.52 o 
  -1   2   6     1387.16     1388.53     41.17 o 
   0   2   6     1381.52     1418.94     24.01 o 
   1   2   6     1486.41     1522.46     25.47 o 
   2   2   6     3163.85     3112.56     63.90 o 
   3   2   6     4683.78     4627.11     99.24 o 
   4   2   6     1604.97     1587.80     37.20 o 
   5   2   6     1344.47     1345.12     47.15 o 
   6   2   6      306.35      281.80     16.63 o 
   7   2   6        2.77       -1.94      6.19 o 
  -7   3   6      762.68      789.56     48.85 o 
  -6   3   6      187.57      204.05     16.03 o 
  -5   3   6      758.91      731.24     33.57 o 
  -4   3   6      218.40      220.42      8.49 o 
  -3   3   6      342.22      310.78     24.61 o 
  -2   3   6     1004.80     1063.84     27.24 o 
  -1   3   6     6051.52     5978.88    140.61 o 
   0   3   6     1578.40     1590.58     33.31 o 
   1   3   6     6067.81     6288.10    170.97 o 
   2   3   6      978.67      939.96     17.17 o 
   3   3   6      348.91      329.16     11.12 o 
   4   3   6      202.83      191.42      7.10 o 
   5   3   6      768.53      769.64     26.96 o 
   6   3   6      183.56      195.45     14.77 o 
   7   3   6      768.32      808.48     44.07 o 
  -7   4   6       66.04       73.00     13.43 o 
  -6   4   6      836.97      864.58     46.37 o 
  -5   4   6      660.46      638.33     26.31 o 
  -4   4   6     1100.57     1094.25     32.62 o 
  -3   4   6     2304.29     2283.74     71.42 o 
  -2   4   6     3816.51     3814.94     96.02 o 
  -1   4   6     1235.14     1226.48     24.93 o 
   0   4   6     7259.09     7490.05    130.45 o 
   1   4   6     1204.01     1184.93     22.28 o 
   2   4   6     3959.93     3937.60     64.70 o 
   3   4   6     2298.87     2263.07     56.83 o 
   4   4   6     1048.39     1021.19     25.16 o 
   5   4   6      671.76      668.55     21.57 o 
   6   4   6      817.93      812.76     36.62 o 
   7   4   6       70.50       70.43     10.05 o 
  -7   5   6        3.02        9.81      6.84 o 
  -6   5   6      346.84      365.36     22.15 o 
  -5   5   6      307.27      303.02     16.32 o 
  -4   5   6     7204.74     7116.04    202.69 o 
  -3   5   6     1633.74     1640.39     55.78 o 
  -2   5   6    11413.58    11374.37    295.12 o 
  -1   5   6      583.23      554.47     19.23 o 
   0   5   6      845.97      859.03     27.71 o 
   1   5   6      575.13      576.27     12.24 o 
   2   5   6    11323.81    11758.68    193.30 o 
   3   5   6     1624.38     1585.62     32.80 o 
   4   5   6     7288.04     7637.18    168.63 o 
   5   5   6      311.53      313.71     13.80 o 
   6   5   6      360.86      332.26     20.10 o 
   7   5   6        2.72        8.74     11.40 o 
  -6   6   6     2034.01     2166.91    102.79 o 
  -5   6   6      850.36      863.09     36.37 o 
  -4   6   6     1337.62     1385.13     54.15 o 
  -3   6   6     2918.16     2925.01     83.57 o 
  -2   6   6     6026.44     6072.17    162.43 o 
  -1   6   6     2362.20     2257.98     86.39 o 
   0   6   6    17652.85    18201.48    589.99 o 
   1   6   6     2348.99     2199.98     42.81 o 
   2   6   6     5980.12     5931.56     97.96 o 
   3   6   6     2914.84     2921.37     60.09 o 
   4   6   6     1355.04     1301.92     57.14 o 
   5   6   6      841.73      823.14     28.48 o 
   6   6   6     2057.03     2081.09     90.14 o 
  -6   7   6      405.63      425.23     31.98 o 
  -5   7   6      743.10      700.62     33.39 o 
  -4   7   6     1281.03     1259.79     41.68 o 
  -3   7   6      262.62      235.21     12.75 o 
  -2   7   6     1946.80     1943.55     59.14 o 
  -1   7   6     6345.42     6019.16    265.08 o 
   0   7   6     2566.00     2541.70     80.45 o 
   1   7   6     6248.82     5961.08    116.33 o 
   2   7   6     1947.78     1870.05     39.24 o 
   3   7   6      238.83      233.71      7.37 o 
   4   7   6     1293.78     1335.43     40.99 o 
   5   7   6      760.84      720.37     25.00 o 
   6   7   6      422.34      425.72     32.76 o 
  -6   8   6       18.98       23.57      9.75 o 
  -5   8   6      650.89      621.36     31.94 o 
  -4   8   6       54.93       62.62      6.15 o 
  -3   8   6     1839.82     1807.83     57.76 o 
  -2   8   6       22.32       36.18      6.39 o 
  -1   8   6     1244.82     1243.17     70.14 o 
   0   8   6        1.61        5.39      3.78 o 
   1   8   6     1333.81     1337.61     36.82 o 
   2   8   6       40.11       37.23      3.80 o 
   3   8   6     1846.33     1776.60     45.65 o 
   4   8   6       61.45       64.11      5.12 o 
   5   8   6      608.19      595.38     24.90 o 
   6   8   6       12.19       22.26     15.72 o 
  -6   9   6       36.31       60.30     13.72 o 
  -5   9   6      184.64      178.77     16.89 o 
  -4   9   6      151.82      164.33     14.05 o 
  -3   9   6      211.05      220.68     11.39 o 
  -2   9   6      150.72      140.98     10.12 o 
  -1   9   6      634.56      589.21     26.13 o 
   0   9   6       67.01       73.54      9.52 o 
   1   9   6      627.20      616.58     25.24 o 
   2   9   6      148.64      140.90      7.37 o 
   3   9   6      202.37      195.64      9.82 o 
   4   9   6      159.88      169.79     10.52 o 
   5   9   6      194.98      200.70     16.03 o 
   6   9   6       34.76       31.86     12.90 o 
  -5  10   6       62.89       74.86     14.31 o 
  -4  10   6      119.01      117.56      8.77 o 
  -3  10   6       21.53       23.68      5.51 o 
  -2  10   6      940.80      878.11     37.64 o 
  -1  10   6      379.32      351.58     19.18 o 
   0  10   6     2494.32     2450.71     90.31 o 
   1  10   6      385.53      364.83     34.09 o 
   2  10   6     1015.38      988.47     35.20 o 
   3  10   6       25.31       26.80      5.02 o 
   4  10   6       98.86      106.57      8.88 o 
   5  10   6       53.85       74.01     10.86 o 
  -5  11   6      286.50      301.91     24.88 o 
  -4  11   6     1666.83     1658.84     76.91 o 
  -3  11   6      460.90      444.80     23.66 o 
  -2  11   6     2287.77     2212.63     88.91 o 
  -1  11   6     1414.17     1376.81     56.10 o 
   0  11   6      167.79      184.33     13.39 o 
   1  11   6     1418.77     1406.52     80.09 o 
   2  11   6     2279.80     2238.53     77.06 o 
   3  11   6      463.60      467.68     23.58 o 
   4  11   6     1676.19     1649.68     70.53 o 
   5  11   6      285.73      279.36     32.07 o 
  -4  12   6      294.13      313.74     21.43 o 
  -3  12   6     1738.74     1714.10     74.66 o 
  -2  12   6      845.97      890.46     43.11 o 
  -1  12   6      623.93      619.66     32.03 o 
   0  12   6     1296.37     1313.40     58.57 o 
   1  12   6      648.81      667.62     38.75 o 
   2  12   6      854.91      865.44     42.85 o 
   3  12   6     1747.14     1784.45     80.74 o 
   4  12   6      289.90      305.65     34.05 o 
  -4  13   6        8.77       -6.26      6.26 o 
  -3  13   6      407.30      372.69     24.04 o 
  -2  13   6       16.44       30.67      8.37 o 
  -1  13   6      811.55      732.11     38.62 o 
   0  13   6       47.83       54.94      8.97 o 
   1  13   6      735.79      733.91     43.66 o 
   2  13   6        8.12       14.51      6.46 o 
   3  13   6      384.00      359.43     24.88 o 
   4  13   6       14.04        3.56      7.29 o 
  -3  14   6       18.32       24.96      9.64 o 
  -2  14   6       48.28       50.90      8.60 o 
  -1  14   6      119.66      115.85     15.09 o 
   0  14   6       12.97       13.69      7.19 o 
   1  14   6      145.84      155.00     15.61 o 
   2  14   6       25.11       32.89      8.19 o 
   3  14   6       33.96       41.44      8.89 o 
  -2  15   6       23.81       37.22     10.42 o 
  -1  15   6        6.58       14.18      6.48 o 
   0  15   6        9.50       14.32      7.85 o 
   1  15   6        3.20        4.18      6.25 o 
   2  15   6       14.40       10.28      8.51 o 
   0  16   6      211.90      187.09     29.14 o 
   1   0   7      855.07      874.63     22.68 o 
   2   0   7    15236.39    15678.03    339.70 o 
   3   0   7     2774.46     2829.50     66.85 o 
   4   0   7     8998.37     9367.99    231.11 o 
   5   0   7      663.02      649.69     31.31 o 
   6   0   7      341.54      357.57     23.10 o 
   7   0   7        1.47       -4.04      7.52 o 
  -7   1   7      144.10      140.46     16.77 o 
  -6   1   7     1381.83     1456.06     65.58 o 
  -5   1   7      665.22      669.64     32.22 o 
  -4   1   7     1532.82     1561.24     41.71 o 
  -3   1   7     2362.49     2458.25     63.67 o 
  -2   1   7     6565.10     6929.82    150.28 o 
  -1   1   7     1963.98     1965.17     47.36 o 
   0   1   7    12873.38    12967.20    253.63 o 
   1   1   7     1952.76     1993.89     41.29 o 
   2   1   7     6377.50     6550.18    156.08 o 
   3   1   7     2326.23     2378.46     57.44 o 
   4   1   7     1573.60     1608.29     44.00 o 
   5   1   7      648.85      672.35     26.32 o 
   6   1   7     1360.94     1418.69     63.35 o 
   7   1   7      135.24      111.60     16.14 o 
  -7   2   7      617.10      628.21     40.14 o 
  -6   2   7      326.41      353.22     23.36 o 
  -5   2   7      695.75      692.19     32.89 o 
  -4   2   7      402.63      395.62     12.52 o 
  -3   2   7      244.22      244.82      9.85 o 
  -2   2   7      757.63      759.35     19.72 o 
  -1   2   7     6624.50     6937.21    156.71 o 
   0   2   7     2649.05     2763.77     51.11 o 
   1   2   7     6562.81     6707.22    128.24 o 
   2   2   7      801.57      800.24     24.19 o 
   3   2   7      225.72      222.98      7.69 o 
   4   2   7      388.10      386.79     14.05 o 
   5   2   7      703.70      693.76     26.81 o 
   6   2   7      335.38      364.66     24.28 o 
   7   2   7      617.99      645.99     37.09 o 
  -7   3   7        0.10        4.63      7.98 o 
  -6   3   7      144.66      145.40     13.16 o 
  -5   3   7      756.18      766.61     41.66 o 
  -4   3   7      629.41      620.92     19.93 o 
  -3   3   7     2878.08     2653.16    139.09 o 
  -2   3   7      787.14      795.95     20.57 o 
  -1   3   7     1082.92     1105.39     24.29 o 
   0   3   7      726.51      753.07     22.91 o 
   1   3   7     1029.98     1018.97     17.58 o 
   2   3   7      772.28      733.25     15.61 o 
   3   3   7     2899.08     2880.69     64.37 o 
   4   3   7      626.21      607.80     17.20 o 
   5   3   7      796.27      792.01     28.13 o 
   6   3   7      134.52      128.89     13.23 o 
   7   3   7        0.02        1.02      6.46 o 
  -7   4   7       63.24       78.09     12.74 o 
  -6   4   7      773.54      767.64     40.59 o 
  -5   4   7      152.03      136.01     11.04 o 
  -4   4   7     2190.97     2256.47     67.08 o 
  -3   4   7       21.76       37.18      6.32 o 
  -2   4   7     4620.64     4630.02    117.81 o 
  -1   4   7     1104.38     1129.19     36.93 o 
   0   4   7     6413.03     6571.91    133.57 o 
   1   4   7     1160.77     1087.63     21.25 o 
   2   4   7     4392.51     4214.64     73.79 o 
   3   4   7       30.36       34.32      2.92 o 
   4   4   7     2233.95     2181.65     51.00 o 
   5   4   7      145.61      152.69     10.64 o 
   6   4   7      796.77      781.72     37.45 o 
   7   4   7       69.91       56.15     20.33 o 
  -6   5   7     1819.71     1827.01     86.62 o 
  -5   5   7      336.62      336.81     17.90 o 
  -4   5   7     1648.53     1700.35     53.27 o 
  -3   5   7      246.01      243.27     11.55 o 
  -2   5   7     6063.19     6152.19    169.02 o 
  -1   5   7     1469.61     1431.70     46.50 o 
   0   5   7    16763.32    17806.72    577.66 o 
   1   5   7     1511.02     1433.58     35.09 o 
   2   5   7     6334.35     6271.98    104.53 o 
   3   5   7      261.93      252.92      7.88 o 
   4   5   7     1553.14     1539.53     56.68 o 
   5   5   7      301.23      292.92     13.08 o 
   6   5   7     1765.29     1756.16     74.61 o 
  -6   6   7      201.13      226.07     18.80 o 
  -5   6   7      790.41      739.56     35.30 o 
  -4   6   7     3903.90     3934.56    137.43 o 
  -3   6   7     1210.72     1197.70     37.84 o 
  -2   6   7     5634.76     5662.42    162.98 o 
  -1   6   7     4709.37     4502.61    136.67 o 
   0   6   7      618.88      658.85     25.69 o 
   1   6   7     4672.01     4440.60    121.37 o 
   2   6   7     5586.27     5856.32    142.31 o 
   3   6   7     1190.42     1129.73     25.26 o 
   4   6   7     3896.16     3732.80    120.68 o 
   5   6   7      805.54      748.27     26.12 o 
   6   6   7      212.06      227.50     24.71 o 
  -6   7   7      198.90      196.61     24.14 o 
  -5   7   7      865.05      840.80     41.07 o 
  -4   7   7      673.98      673.82     26.45 o 
  -3   7   7     3693.57     3507.54    108.98 o 
  -2   7   7     1652.72     1636.68     50.91 o 
  -1   7   7     1434.18     1423.40     49.99 o 
   0   7   7     1577.33     1585.99     55.02 o 
   1   7   7     1438.65     1357.43     36.70 o 
   2   7   7     1652.72     1643.13     43.16 o 
   3   7   7     3682.71     3607.93     86.26 o 
   4   7   7      681.24      662.99     21.41 o 
   5   7   7      870.11      840.50     39.57 o 
   6   7   7      194.78      189.81     22.66 o 
  -6   8   7       68.85       77.12     14.37 o 
  -5   8   7      231.41      234.31     17.30 o 
  -4   8   7        9.12        7.45      3.54 o 
  -3   8   7      100.20       88.91      7.66 o 
  -2   8   7      186.93      195.91     12.19 o 
  -1   8   7      960.82      907.32     36.29 o 
   0   8   7      353.20      340.95     17.19 o 
   1   8   7     1032.03      976.48     73.91 o 
   2   8   7      154.81      141.02      8.25 o 
   3   8   7      124.10      122.98      6.93 o 
   4   8   7        7.42        9.23      3.78 o 
   5   8   7      186.99      173.02     14.51 o 
   6   8   7       65.96       81.72     18.93 o 
  -5   9   7       25.09       27.48      7.92 o 
  -4   9   7      322.93      326.57     16.37 o 
  -3   9   7       58.60       47.76      7.15 o 
  -2   9   7      542.76      538.26     26.44 o 
  -1   9   7      204.26      190.13     13.58 o 
   0   9   7      916.67      878.31     37.75 o 
   1   9   7      177.14      179.28     20.92 o 
   2   9   7      565.05      590.54     21.91 o 
   3   9   7       53.42       48.67      6.09 o 
   4   9   7      293.25      289.19     15.24 o 
   5   9   7       39.59       58.65     10.57 o 
  -5  10   7      139.45      149.50     16.90 o 
  -4  10   7     1635.88     1609.58     76.93 o 
  -3  10   7      259.06      258.69     14.95 o 
  -2  10   7     2833.76     2662.26    100.41 o 
  -1  10   7      835.13      751.01     32.76 o 
   0  10   7     2110.03     1992.22     73.64 o 
   1  10   7      773.12      699.24     64.07 o 
   2  10   7     2689.56     2586.06    101.69 o 
   3  10   7      238.20      208.12     15.06 o 
   4  10   7     1680.60     1639.69     67.51 o 
   5  10   7      166.99      171.85     23.00 o 
  -5  11   7      559.25      522.04     44.76 o 
  -4  11   7      496.55      516.89     32.33 o 
  -3  11   7     1219.67     1211.54     55.17 o 
  -2  11   7     1308.25     1278.49     64.34 o 
  -1  11   7     1636.99     1552.35     71.76 o 
   0  11   7     4093.68     3939.46    156.06 o 
   1  11   7     1608.41     1593.53     91.00 o 
   2  11   7     1450.35     1371.25     59.71 o 
   3  11   7     1220.74     1202.38     55.47 o 
   4  11   7      441.29      441.97     42.55 o 
   5  11   7      569.33      582.09     47.31 o 
  -4  12   7      145.75      174.40     18.32 o 
  -3  12   7      163.27      173.32     15.77 o 
  -2  12   7      258.23      273.24     19.02 o 
  -1  12   7     1988.67     1956.20     87.26 o 
   0  12   7       73.09       79.26     10.38 o 
   1  12   7     1991.71     2017.08     90.04 o 
   2  12   7      226.24      238.04     30.59 o 
   3  12   7      165.89      178.23     14.80 o 
   4  12   7      154.50      158.32     19.04 o 
  -4  13   7       20.52       23.15     11.28 o 
  -3  13   7      519.37      509.93     32.14 o 
  -2  13   7       56.91       44.42      9.67 o 
  -1  13   7      228.78      218.66     18.46 o 
   0  13   7       85.16       86.19     10.89 o 
   1  13   7      253.11      262.21     23.00 o 
   2  13   7       46.30       34.92      7.95 o 
   3  13   7      502.65      493.09     30.57 o 
   4  13   7       27.04       20.83     11.25 o 
  -3  14   7        0.86        1.44      6.64 o 
  -2  14   7       79.70       77.85     11.09 o 
  -1  14   7        3.94       16.47     10.74 o 
   0  14   7       34.07       44.00      9.24 o 
   1  14   7        7.80        8.84      5.89 o 
   2  14   7       69.19       64.96     12.44 o 
   3  14   7        2.03        8.85      7.15 o 
  -2  15   7      244.82      248.95     25.79 o 
  -1  15   7       18.15        8.38      8.11 o 
   0  15   7       80.28       55.47     10.34 o 
   1  15   7       30.65       27.86      6.74 o 
   2  15   7      310.51      326.09     31.13 o 
   0   0   8     6241.51     6184.42    248.86 o 
   1   0   8     5577.65     5938.86    147.59 o 
   2   0   8     1940.43     1937.93     46.21 o 
   3   0   8        2.46        9.29      4.20 o 
   4   0   8      207.22      216.88     10.12 o 
   5   0   8      604.05      610.27     24.02 o 
   6   0   8      488.84      502.50     28.79 o 
   7   0   8      170.51      154.17     18.36 o 
  -7   1   8       64.60       63.97     11.95 o 
  -6   1   8       40.98       59.28      9.02 o 
  -5   1   8      237.38      233.67     17.22 o 
  -4   1   8     1125.57     1171.30     32.25 o 
  -3   1   8      333.28      379.72     12.90 o 
  -2   1   8     1920.59     1959.74     47.21 o 
  -1   1   8     1842.19     1936.30     50.43 o 
   0   1   8      185.73      145.57      6.24 o 
   1   1   8     1843.14     1960.98     43.63 o 
   2   1   8     1890.55     1910.13     50.44 o 
   3   1   8      345.55      369.33     12.56 o 
   4   1   8     1134.73     1152.54     34.21 o 
   5   1   8      251.16      251.80     13.27 o 
   6   1   8       50.34       55.15      8.93 o 
   7   1   8       66.98       74.34     11.84 o 
  -7   2   8       12.24        4.27      6.30 o 
  -6   2   8       69.52       53.51      8.66 o 
  -5   2   8      195.96      198.12     12.99 o 
  -4   2   8       49.36       58.82      4.91 o 
  -3   2   8      720.12      729.25     21.55 o 
  -2   2   8      170.96      175.93      7.64 o 
  -1   2   8      765.28      807.17     26.27 o 
   0   2   8     1085.55     1148.57     24.45 o 
   1   2   8      904.75      970.84     27.82 o 
   2   2   8      251.83      260.58     16.80 o 
   3   2   8      710.12      721.14     27.39 o 
   4   2   8       25.38       23.31      4.35 o 
   5   2   8      140.60      143.82     11.24 o 
   6   2   8       60.90       80.33     10.23 o 
   7   2   8       16.71       14.86      7.55 o 
  -6   3   8       47.00       46.49      8.56 o 
  -5   3   8       15.11       16.23      4.32 o 
  -4   3   8        4.48       13.68      3.66 o 
  -3   3   8        1.38        6.36      3.68 o 
  -2   3   8       78.61       82.72      5.16 o 
  -1   3   8       13.96       30.35      3.43 o 
   0   3   8      157.82      167.46      4.92 o 
   1   3   8        2.83        6.53      2.41 o 
   2   3   8       43.30       48.23      3.58 o 
   3   3   8        3.96        6.27      2.65 o 
   4   3   8        6.92        2.63      2.58 o 
   5   3   8        2.22        1.46      3.91 o 
   6   3   8       41.72       47.93      8.12 o 
  -6   4   8      289.02      305.72     22.29 o 
  -5   4   8      137.51      132.31     15.19 o 
  -4   4   8     1542.41     1510.56     48.17 o 
  -3   4   8      340.11      329.97     14.13 o 
  -2   4   8     2843.86     3022.47    109.36 o 
  -1   4   8      198.91      198.34      7.47 o 
   0   4   8     1978.14     1867.17     43.84 o 
   1   4   8      208.39      196.48      5.88 o 
   2   4   8     3044.44     3206.45     60.87 o 
   3   4   8      346.26      320.11      9.45 o 
   4   4   8     1473.44     1438.85     45.28 o 
   5   4   8      129.82      122.22      7.56 o 
   6   4   8      266.13      252.15     17.29 o 
  -6   5   8      601.35      610.27     36.68 o 
  -5   5   8      173.57      181.90     13.24 o 
  -4   5   8     2283.67     2251.11     73.48 o 
  -3   5   8      385.10      403.30     16.32 o 
  -2   5   8     4918.79     5055.73    141.68 o 
  -1   5   8     1515.19     1556.52     50.01 o 
   0   5   8     5127.12     5263.86    166.95 o 
   1   5   8     1398.28     1329.55     27.56 o 
   2   5   8     4624.40     4539.50     95.87 o 
   3   5   8      343.25      333.10      9.83 o 
   4   5   8     2387.82     2365.70     63.46 o 
   5   5   8      214.18      201.47     10.44 o 
   6   5   8      646.16      615.03     52.19 o 
  -6   6   8      393.47      424.62     32.88 o 
  -5   6   8      397.18      345.07     21.36 o 
  -4   6   8      203.88      185.06     24.28 o 
  -3   6   8     1760.69     1714.39     55.53 o 
  -2   6   8      947.23      926.96     33.44 o 
  -1   6   8      997.37     1003.23     39.07 o 
   0   6   8     3942.12     3920.28    127.55 o 
   1   6   8     1086.39      997.70     31.88 o 
   2   6   8     1029.15      979.28     27.04 o 
   3   6   8     1775.22     1661.95     41.45 o 
   4   6   8      160.59      146.66      6.91 o 
   5   6   8      366.01      329.55     18.84 o 
   6   6   8      356.91      363.37     30.34 o 
  -6   7   8       87.89       98.26     16.33 o 
  -5   7   8      313.57      286.16     22.73 o 
  -4   7   8      131.91      138.50     12.14 o 
  -3   7   8       30.58       34.16      4.41 o 
  -2   7   8      309.92      315.58     16.00 o 
  -1   7   8     2151.96     2122.77     76.20 o 
   0   7   8     1340.08     1288.71     48.78 o 
   1   7   8     2055.69     2080.43     75.90 o 
   2   7   8      321.16      316.64     11.01 o 
   3   7   8       17.29       21.14      6.05 o 
   4   7   8      111.94      108.64      8.64 o 
   5   7   8      317.91      306.42     19.61 o 
   6   7   8       78.55      105.15     18.31 o 
  -6   8   8       45.54       43.63     14.90 o 
  -5   8   8       31.28       39.49      7.51 o 
  -4   8   8      216.36      207.22     13.21 o 
  -3   8   8      151.38      149.71      9.78 o 
  -2   8   8      351.79      335.28     17.79 o 
  -1   8   8      144.77      152.05     11.68 o 
   0   8   8      143.69      134.32     10.40 o 
   1   8   8       96.43      103.80     11.18 o 
   2   8   8      345.92      317.80     14.05 o 
   3   8   8      120.31      115.19      8.08 o 
   4   8   8      201.64      211.55     11.60 o 
   5   8   8       56.69       59.18      8.32 o 
   6   8   8       45.97       39.48     18.01 o 
  -5   9   8      184.19      205.46     18.51 o 
  -4   9   8      411.97      401.30     22.02 o 
  -3   9   8      510.23      478.23     22.17 o 
  -2   9   8      868.56      841.07     38.02 o 
  -1   9   8      337.43      328.06     18.44 o 
   0   9   8     1148.15     1129.37     45.85 o 
   1   9   8      383.31      384.54     22.93 o 
   2   9   8      789.16      799.00     36.72 o 
   3   9   8      522.42      482.15     25.86 o 
   4   9   8      416.12      381.35     18.50 o 
   5   9   8      167.61      179.89     16.73 o 
  -5  10   8      183.54      194.57     22.32 o 
  -4  10   8     1257.17     1239.75     61.37 o 
  -3  10   8      500.88      460.52     25.16 o 
  -2  10   8     1881.29     1858.83     88.99 o 
  -1  10   8      128.67      120.14     13.22 o 
   0  10   8     2056.53     2024.26     80.43 o 
   1  10   8      183.97      198.44     11.87 o 
   2  10   8     2064.27     2022.37     81.93 o 
   3  10   8      519.24      507.16     46.10 o 
   4  10   8     1196.60     1152.00     73.21 o 
   5  10   8      152.52      155.18     18.71 o 
  -4  11   8      342.81      317.21     23.69 o 
  -3  11   8      766.93      715.96     35.16 o 
  -2  11   8      954.77      966.63     50.16 o 
  -1  11   8     1487.82     1370.03     78.78 o 
   0  11   8      803.59      737.00     36.21 o 
   1  11   8     1496.72     1444.97    108.62 o 
   2  11   8      818.69      805.49     61.82 o 
   3  11   8      755.84      758.91     40.49 o 
   4  11   8      383.69      397.96     37.71 o 
  -4  12   8        8.95        2.75      8.50 o 
  -3  12   8     1456.63     1414.74     70.10 o 
  -2  12   8       61.15       65.41      9.14 o 
  -1  12   8      608.63      563.10     46.93 o 
   0  12   8        3.83        1.88      4.38 o 
   1  12   8      607.79      585.48     42.68 o 
   2  12   8       46.42       45.57      9.04 o 
   3  12   8     1438.24     1378.47     69.23 o 
   4  12   8       10.43        9.99      7.85 o 
  -3  13   8       18.55       26.32     10.95 o 
  -2  13   8      138.76      151.72     16.47 o 
  -1  13   8      806.84      783.30     54.58 o 
   0  13   8      189.98      201.73     16.40 o 
   1  13   8      795.55      773.18     49.93 o 
   2  13   8      152.50      154.91     15.88 o 
   3  13   8       19.35       23.60      6.80 o 
  -2  14   8       91.37       89.92     13.06 o 
  -1  14   8       45.32       78.35     11.50 o 
   0  14   8      107.44      109.42     12.30 o 
   1  14   8       29.39       41.56     10.89 o 
   2  14   8      107.36       95.72     16.20 o 
  -1  15   8      248.25      231.95     20.63 o 
   0  15   8      585.53      501.39     34.25 o 
   1  15   8      220.49      206.68     21.94 o 
   1   0   9      206.75      220.86      9.84 o 
   2   0   9      806.68      789.87     25.06 o 
   3   0   9      153.51      164.42      8.18 o 
   4   0   9      275.54      281.90     12.18 o 
   5   0   9       19.15       23.99      5.99 o 
   6   0   9        3.00        9.52      5.53 o 
  -6   1   9       53.98       65.38      9.63 o 
  -5   1   9       65.40       66.76      7.19 o 
  -4   1   9      211.29      225.24     11.67 o 
  -3   1   9       22.77       19.78      3.85 o 
  -2   1   9      548.74      559.29     17.02 o 
  -1   1   9      367.06      401.39     18.09 o 
   0   1   9     1390.10     1416.65     32.83 o 
   1   1   9      443.92      467.99     24.39 o 
   2   1   9      519.94      525.61     15.40 o 
   3   1   9       52.35       45.56      4.01 o 
   4   1   9      206.56      210.15     10.96 o 
   5   1   9       57.30       65.08      7.26 o 
   6   1   9       51.83       53.45     11.57 o 
  -6   2   9        3.55        2.57      8.11 o 
  -5   2   9      140.06      152.69     14.74 o 
  -4   2   9       89.71       99.26      7.67 o 
  -3   2   9     1082.70     1064.16     31.78 o 
  -2   2   9      323.46      347.83     13.48 o 
  -1   2   9      866.09      975.64     28.87 o 
   0   2   9      140.29      152.80      5.79 o 
   1   2   9      680.99      756.75     20.32 o 
   2   2   9      273.94      291.26     16.80 o 
   3   2   9     1050.40     1026.89     32.79 o 
   4   2   9       99.91       97.06      6.98 o 
   5   2   9      182.03      169.79     11.18 o 
   6   2   9        0.72        0.43      4.83 o 
  -6   3   9        4.41        6.19      6.21 o 
  -5   3   9      312.34      281.21     16.02 o 
  -4   3   9        1.00        2.79      3.45 o 
  -3   3   9      964.46     1036.72     31.92 o 
  -2   3   9       14.34       20.67      4.27 o 
  -1   3   9      418.83      486.65     15.91 o 
   0   3   9       10.00        8.00      1.71 o 
   1   3   9      402.68      407.65      9.92 o 
   2   3   9       14.73       23.46      2.60 o 
   3   3   9      952.60      935.61     40.77 o 
   4   3   9        2.92        5.50      2.66 o 
   5   3   9      316.00      306.76     13.71 o 
   6   3   9        9.45       11.15      5.64 o 
  -6   4   9       31.24       63.38     10.65 o 
  -5   4   9      249.25      228.66     15.67 o 
  -4   4   9      364.30      346.38     18.61 o 
  -3   4   9      529.79      489.57     19.91 o 
  -2   4   9      941.77      961.98     31.86 o 
  -1   4   9      899.70      958.42     31.73 o 
   0   4   9      811.52      854.65     24.89 o 
   1   4   9      908.03      877.64     25.43 o 
   2   4   9      924.17      882.95     22.18 o 
   3   4   9      520.15      447.74     12.88 o 
   4   4   9      386.79      369.21     12.22 o 
   5   4   9      243.94      220.02     12.33 o 
   6   4   9       40.61       52.10      8.98 o 
  -6   5   9      193.25      218.10     19.87 o 
  -5   5   9      122.83      131.53     11.21 o 
  -4   5   9      438.97      445.68     20.45 o 
  -3   5   9      120.64      126.03      9.16 o 
  -2   5   9     1060.68      998.06     29.16 o 
  -1   5   9      457.37      480.84     22.52 o 
   0   5   9     2632.12     2603.16     89.79 o 
   1   5   9      479.35      461.40     18.70 o 
   2   5   9     1175.76     1149.98     29.31 o 
   3   5   9      131.77      122.52      6.09 o 
   4   5   9      407.45      398.69     13.34 o 
   5   5   9      101.53      108.65      9.50 o 
   6   5   9      183.58      189.80     23.47 o 
  -6   6   9        4.65       -5.96      8.87 o 
  -5   6   9       22.93       31.44      7.19 o 
  -4   6   9      204.86      183.25     12.77 o 
  -3   6   9      213.73      232.29     13.38 o 
  -2   6   9      526.92      507.31     22.23 o 
  -1   6   9      247.14      244.04     18.22 o 
   0   6   9        6.70       16.21      6.62 o 
   1   6   9      284.11      273.21     15.52 o 
   2   6   9      470.69      438.25     13.97 o 
   3   6   9      220.74      216.80     10.78 o 
   4   6   9      212.27      214.22     11.59 o 
   5   6   9       22.31       18.55      6.63 o 
   6   6   9        8.10        9.33      6.56 o 
  -6   7   9        7.81       14.84     10.30 o 
  -5   7   9      134.46      120.72     12.20 o 
  -4   7   9       17.12       27.08      5.90 o 
  -3   7   9       93.46      103.80      8.88 o 
  -2   7   9       86.61       95.22      8.99 o 
  -1   7   9      508.47      460.96     23.56 o 
   0   7   9        5.05        4.66      6.31 o 
   1   7   9      624.29      653.68     42.75 o 
   2   7   9       73.12       68.59      5.42 o 
   3   7   9       93.45       94.36      6.86 o 
   4   7   9       25.13       28.96      6.32 o 
   5   7   9       86.15       83.64     10.97 o 
   6   7   9        6.10        9.25      9.53 o 
  -5   8   9       12.57       17.72      8.12 o 
  -4   8   9       57.57       46.36      7.03 o 
  -3   8   9      259.73      269.54     14.40 o 
  -2   8   9       73.08       72.77      9.47 o 
  -1   8   9      190.95      181.58     11.21 o 
   0   8   9        8.38       13.80      4.48 o 
   1   8   9      106.08      101.32     10.83 o 
   2   8   9      103.49       90.26      9.23 o 
   3   8   9      238.22      212.09     11.48 o 
   4   8   9       49.39       47.99      6.20 o 
   5   8   9       26.67       25.82      8.77 o 
  -5   9   9       25.01       22.92      9.12 o 
  -4   9   9      152.50      158.27     13.13 o 
  -3   9   9        2.65       -3.81      4.69 o 
  -2   9   9      231.80      248.54     18.43 o 
  -1   9   9       54.62       55.74      7.98 o 
   0   9   9      227.59      239.30     16.09 o 
   1   9   9       38.09       41.90      7.04 o 
   2   9   9      260.60      255.23     16.43 o 
   3   9   9        3.40        6.53      4.66 o 
   4   9   9      141.10      122.73     13.35 o 
   5   9   9       26.08       18.66     11.33 o 
  -5  10   9       16.56       25.57     12.14 o 
  -4  10   9       94.79      118.91     15.77 o 
  -3  10   9       45.37       67.15      9.04 o 
  -2  10   9      484.01      454.78     38.05 o 
  -1  10   9      160.78      170.46     13.69 o 
   0  10   9     1159.13     1166.46     53.69 o 
   1  10   9      130.11      136.33     14.69 o 
   2  10   9      357.93      392.10     25.89 o 
   3  10   9       27.13       32.32      8.50 o 
   4  10   9      143.50      141.00     14.08 o 
   5  10   9       27.26        9.34     11.87 o 
  -4  11   9       32.78       28.21      8.89 o 
  -3  11   9      789.35      713.27     35.08 o 
  -2  11   9       38.22       49.77     10.57 o 
  -1  11   9      761.46      722.32     38.33 o 
   0  11   9      185.21      215.20     17.87 o 
   1  11   9      787.40      799.00     43.14 o 
   2  11   9       67.04       97.92     16.63 o 
   3  11   9      801.30      724.14     44.39 o 
   4  11   9       18.97       35.27     14.12 o 
  -4  12   9       78.88       89.56     16.52 o 
  -3  12   9       36.64       29.81      9.37 o 
  -2  12   9      189.51      186.89     15.29 o 
  -1  12   9     1740.14     1640.86     76.18 o 
   0  12   9      722.67      729.96     39.05 o 
   1  12   9     1719.02     1704.32     77.74 o 
   2  12   9      206.35      200.29     18.74 o 
   3  12   9       33.50       39.68      9.03 o 
   4  12   9       65.23       60.93     12.84 o 
  -3  13   9      638.38      660.79     42.31 o 
  -2  13   9      155.33      133.13     18.20 o 
  -1  13   9      288.90      274.59     20.91 o 
   0  13   9       72.29       82.30     11.51 o 
   1  13   9      296.41      286.55     20.54 o 
   2  13   9      185.43      204.31     17.68 o 
   3  13   9      635.43      609.27     40.08 o 
  -2  14   9       38.07       49.56     10.86 o 
  -1  14   9       10.37       17.58      7.66 o 
   0  14   9       11.84       24.48      8.82 o 
   1  14   9       12.39       13.87      7.10 o 
   2  14   9       14.60       21.46      9.41 o 
   0   0  10     1955.24     1953.90     89.44 o 
   1   0  10        3.79       11.74      4.25 o 
   2   0  10      400.39      336.10     28.27 o 
   3   0  10        9.56        5.54      2.92 o 
   4   0  10      109.41      103.76      7.44 o 
   5   0  10        2.40       -1.14      3.67 o 
   6   0  10      125.44      115.17     12.28 o 
  -6   1  10      225.77      231.34     17.95 o 
  -5   1  10      123.13      131.08     11.55 o 
  -4   1  10      565.24      544.10     18.59 o 
  -3   1  10      405.30      422.32     16.64 o 
  -2   1  10     1351.21     1357.98     42.60 o 
  -1   1  10      225.06      268.58     10.48 o 
   0   1  10     3230.39     3503.31     88.90 o 
   1   1  10      183.86      216.11      9.56 o 
   2   1  10     1448.69     1492.57     43.38 o 
   3   1  10      408.40      409.63     17.13 o 
   4   1  10      503.98      459.23     17.55 o 
   5   1  10      145.33      160.55     11.43 o 
   6   1  10      206.91      182.05     16.20 o 
  -6   2  10       38.32       48.71      8.12 o 
  -5   2  10      260.86      257.73     18.68 o 
  -4   2  10      391.68      402.41     16.58 o 
  -3   2  10      199.32      208.27     10.46 o 
  -2   2  10      981.96     1044.35     39.95 o 
  -1   2  10      688.72      721.84     29.09 o 
   0   2  10      311.98      297.12      9.12 o 
   1   2  10      796.69      821.35     34.56 o 
   2   2  10      966.29      991.17     31.88 o 
   3   2  10      214.63      218.19      9.30 o 
   4   2  10      394.92      392.59     15.06 o 
   5   2  10      218.78      218.38     14.29 o 
   6   2  10       31.49       40.34      9.80 o 
  -6   3  10        3.56        3.24      7.50 o 
  -5   3  10       49.66       59.36      9.46 o 
  -4   3  10        8.41       19.54      6.88 o 
  -3   3  10      295.35      291.27     13.00 o 
  -2   3  10       44.90       62.95      5.31 o 
  -1   3  10      193.97      214.27     12.09 o 
   0   3  10       43.38       40.61      4.84 o 
   1   3  10      282.38      278.71     28.07 o 
   2   3  10       66.89       64.44      4.36 o 
   3   3  10      305.09      288.96     12.62 o 
   4   3  10        8.66        8.65      3.02 o 
   5   3  10       36.35       33.87      5.86 o 
   6   3  10       11.83       36.36     14.47 o 
  -6   4  10       19.73       30.82     11.82 o 
  -5   4  10      131.34      132.79     12.85 o 
  -4   4  10       32.31       39.93      6.50 o 
  -3   4  10       13.86       16.06      4.51 o 
  -2   4  10      155.87      142.03      7.95 o 
  -1   4  10      715.18      710.36     37.41 o 
   0   4  10      568.61      559.09     18.86 o 
   1   4  10      634.25      545.17     23.79 o 
   2   4  10       99.89       88.95      6.26 o 
   3   4  10        9.04       11.12      4.32 o 
   4   4  10       63.33       51.30      8.07 o 
   5   4  10      155.04      143.89     11.24 o 
   6   4  10       31.78       33.49     20.46 o 
  -6   5  10       65.55       59.79     11.99 o 
  -5   5  10       21.43       33.05      7.44 o 
  -4   5  10      184.77      191.43     13.71 o 
  -3   5  10      374.79      391.06     19.28 o 
  -2   5  10      419.66      399.02     20.82 o 
  -1   5  10      211.80      230.47     13.88 o 
   0   5  10      207.86      181.35     12.57 o 
   1   5  10      222.64      204.34     11.23 o 
   2   5  10      493.50      476.44     14.89 o 
   3   5  10      379.40      371.42     14.64 o 
   4   5  10      155.63      153.21     10.54 o 
   5   5  10       18.30       22.40      7.86 o 
   6   5  10       53.14       55.78     15.04 o 
  -6   6  10      112.19      104.28     16.16 o 
  -5   6  10       92.81      115.27     13.26 o 
  -4   6  10      417.95      424.04     22.11 o 
  -3   6  10       34.39       41.23      6.28 o 
  -2   6  10      984.98      974.18     38.87 o 
  -1   6  10      551.06      572.25     40.63 o 
   0   6  10     1514.21     1459.33     57.38 o 
   1   6  10      517.96      520.67     32.63 o 
   2   6  10      919.05      851.06     29.71 o 
   3   6  10       51.02       48.82      5.09 o 
   4   6  10      434.74      420.82     18.57 o 
   5   6  10      118.91      125.01     13.14 o 
   6   6  10      116.94      105.64     21.54 o 
  -5   7  10      141.68      135.72     15.36 o 
  -4   7  10      467.35      450.27     22.54 o 
  -3   7  10      635.19      633.80     28.29 o 
  -2   7  10      873.59      848.25     38.43 o 
  -1   7  10      290.64      310.17     23.05 o 
   0   7  10      615.45      634.53     31.49 o 
   1   7  10      177.51      192.59     16.26 o 
   2   7  10      802.98      775.72     34.25 o 
   3   7  10      608.15      558.25     25.18 o 
   4   7  10      496.74      475.67     21.35 o 
   5   7  10      194.83      180.46     17.51 o 
  -5   8  10      301.93      362.43     33.17 o 
  -4   8  10       12.38        1.74      5.30 o 
  -3   8  10       21.15       32.44      9.89 o 
  -2   8  10      128.33      135.73     13.96 o 
  -1   8  10     1365.05     1368.45     65.05 o 
   0   8  10      383.13      408.45     22.36 o 
   1   8  10     1514.07     1516.63     73.84 o 
   2   8  10      190.55      177.60     12.86 o 
   3   8  10       54.73       65.29      8.04 o 
   4   8  10        1.82        7.63      4.79 o 
   5   8  10      237.58      256.55     32.38 o 
  -5   9  10       73.92       78.96     18.79 o 
  -4   9  10       15.27       25.39      7.03 o 
  -3   9  10      200.57      205.66     13.88 o 
  -2   9  10       14.35       21.60      5.74 o 
  -1   9  10       77.07       74.34      9.11 o 
   0   9  10       30.09       45.56      7.95 o 
   1   9  10       52.06       67.95      9.21 o 
   2   9  10        1.07        4.22      6.33 o 
   3   9  10      191.77      185.71     13.70 o 
   4   9  10       26.06       16.54      8.10 o 
   5   9  10       90.89       93.20     18.99 o 
  -4  10  10       44.44       24.35      8.65 o 
  -3  10  10       29.79       34.80      7.60 o 
  -2  10  10      144.13      156.94     15.09 o 
  -1  10  10      245.81      276.89     20.79 o 
   0  10  10      196.37      202.23     15.16 o 
   1  10  10      269.30      306.34     26.96 o 
   2  10  10      198.32      211.25     16.69 o 
   3  10  10       35.59       39.25      8.88 o 
   4  10  10       32.70       45.61     21.30 o 
  -4  11  10      276.86      286.85     25.63 o 
  -3  11  10      223.15      223.85     16.52 o 
  -2  11  10      477.47      483.13     34.65 o 
  -1  11  10      483.95      470.85     27.11 o 
   0  11  10      142.73      159.74     14.97 o 
   1  11  10      470.45      461.52     28.57 o 
   2  11  10      475.97      511.32     35.31 o 
   3  11  10      228.78      233.45     18.90 o 
   4  11  10      278.80      286.81     29.81 o 
  -3  12  10      347.60      359.15     27.96 o 
  -2  12  10      874.06      859.06     62.04 o 
  -1  12  10      184.03      169.40     20.64 o 
   0  12  10     1149.10     1096.31     55.59 o 
   1  12  10      233.38      235.12     19.66 o 
   2  12  10      915.54      888.75     65.84 o 
   3  12  10      368.93      357.12     25.18 o 
  -2  13  10      332.11      346.58     25.02 o 
  -1  13  10      477.17      428.19     28.53 o 
   0  13  10      142.65      147.75     14.68 o 
   1  13  10      385.08      396.22     30.20 o 
   2  13  10      272.96      259.08     31.91 o 
  -1  14  10      540.84      538.98     38.59 o 
   0  14  10       15.37       17.10      8.03 o 
   1  14  10      577.41      569.24     38.33 o 
   1   0  11      497.87      482.40     30.28 o 
   2   0  11     2664.47     2600.46     80.72 o 
   3   0  11     1278.53     1248.18     39.13 o 
   4   0  11     1725.14     1725.70     55.60 o 
   5   0  11      190.82      212.17     14.10 o 
   6   0  11       61.21       55.43      9.47 o 
  -6   1  11      478.74      477.00     32.71 o 
  -5   1  11       26.06       45.13      7.62 o 
  -4   1  11     1127.45     1129.14     38.54 o 
  -3   1  11       32.61       38.36      4.66 o 
  -2   1  11     2985.05     3134.35     85.07 o 
  -1   1  11      196.12      209.86      9.58 o 
   0   1  11     4417.10     4792.09    122.54 o 
   1   1  11      180.75      192.41      9.72 o 
   2   1  11     2932.78     2974.42     98.44 o 
   3   1  11       30.39       30.32      5.24 o 
   4   1  11     1144.92     1138.30     38.06 o 
   5   1  11       32.90       24.88      7.47 o 
   6   1  11      482.07      481.18     34.90 o 
  -6   2  11      276.91      299.27     24.67 o 
  -5   2  11       76.58       73.98     12.75 o 
  -4   2  11      546.92      536.96     21.09 o 
  -3   2  11      289.63      302.07     13.50 o 
  -2   2  11     1417.10     1415.46     45.12 o 
  -1   2  11      460.61      459.92     18.24 o 
   0   2  11     2241.14     2250.05     57.55 o 
   1   2  11      363.51      344.30     13.28 o 
   2   2  11     1375.58     1335.68     38.75 o 
   3   2  11      265.40      272.07     12.16 o 
   4   2  11      571.67      562.86     24.77 o 
   5   2  11      112.53      111.33      8.80 o 
   6   2  11      291.63      251.84     33.88 o 
  -6   3  11       42.69       47.02     10.11 o 
  -5   3  11      157.32      149.08     18.13 o 
  -4   3  11      313.84      328.55     17.28 o 
  -3   3  11      665.18      651.78     23.36 o 
  -2   3  11      296.27      298.26     14.11 o 
  -1   3  11      385.99      396.85     15.82 o 
   0   3  11        2.93        0.64      3.77 o 
   1   3  11      397.10      397.05     16.78 o 
   2   3  11      329.65      331.14     13.69 o 
   3   3  11      677.12      614.44     29.20 o 
   4   3  11      306.11      326.13     15.19 o 
   5   3  11      146.76      147.65     12.34 o 
   6   3  11       33.77       47.13     15.80 o 
  -6   4  11      114.27      110.61     15.08 o 
  -5   4  11      182.19      197.88     19.52 o 
  -4   4  11      155.73      178.99     12.73 o 
  -3   4  11      209.12      199.18     12.05 o 
  -2   4  11      435.65      458.06     20.40 o 
  -1   4  11      491.11      500.09     22.95 o 
   0   4  11     1338.54     1301.75     40.09 o 
   1   4  11      522.37      483.32     21.84 o 
   2   4  11      370.27      366.16     14.35 o 
   3   4  11      217.81      203.16      9.70 o 
   4   4  11      189.37      198.51     11.43 o 
   5   4  11      174.74      175.82     16.68 o 
   6   4  11      119.79       87.62     21.45 o 
  -5   5  11      182.65      166.47     20.36 o 
  -4   5  11       29.97       30.86      6.93 o 
  -3   5  11       43.94       60.35      7.27 o 
  -2   5  11      355.21      419.94     23.53 o 
  -1   5  11     1190.83     1284.21     65.43 o 
   0   5  11     1122.26     1154.01     48.07 o 
   1   5  11     1248.56     1153.94     55.13 o 
   2   5  11      394.46      371.11     16.93 o 
   3   5  11       53.37       49.53      5.59 o 
   4   5  11       25.66       27.16      5.47 o 
   5   5  11      186.91      185.65     15.34 o 
  -5   6  11      136.94      149.74     21.24 o 
  -4   6  11     1402.92     1441.01     58.53 o 
  -3   6  11      206.39      219.94     16.78 o 
  -2   6  11     2491.16     2708.88    159.99 o 
  -1   6  11      700.60      676.11     32.17 o 
   0   6  11     2433.75     2464.56     97.72 o 
   1   6  11      657.48      615.51     31.14 o 
   2   6  11     2519.15     2384.58    142.68 o 
   3   6  11      218.87      208.29     12.59 o 
   4   6  11     1390.54     1255.43     48.36 o 
   5   6  11      161.60      137.16     15.23 o 
  -5   7  11      216.45      239.46     26.62 o 
  -4   7  11     1198.22     1204.47     61.37 o 
  -3   7  11      329.13      317.95     21.18 o 
  -2   7  11     2663.92     2671.97    107.26 o 
  -1   7  11      836.94      872.57     42.35 o 
   0   7  11     4694.34     4643.22    179.15 o 
   1   7  11      954.01      984.01     52.83 o 
   2   7  11     2802.94     2820.61    116.57 o 
   3   7  11      361.10      340.64     21.85 o 
   4   7  11     1132.87     1089.76     61.63 o 
   5   7  11      167.41      174.37     28.66 o 
  -5   8  11      312.04      346.01     34.90 o 
  -4   8  11      682.55      641.02     38.37 o 
  -3   8  11     1261.43     1341.15     62.85 o 
  -2   8  11      961.41      940.42     44.04 o 
  -1   8  11      719.26      769.10     38.14 o 
   0   8  11      286.73      296.21     20.23 o 
   1   8  11      591.79      614.39     35.32 o 
   2   8  11      832.26      797.40     54.83 o 
   3   8  11     1233.83     1229.51     60.92 o 
   4   8  11      728.14      655.75     38.85 o 
   5   8  11      381.40      410.94     39.97 o 
  -4   9  11       17.08       20.64     10.49 o 
  -3   9  11      140.36      147.44     20.29 o 
  -2   9  11       22.11       20.37      8.22 o 
  -1   9  11      535.16      573.48     30.92 o 
   0   9  11        3.62        6.37      5.04 o 
   1   9  11      565.52      571.87     39.02 o 
   2   9  11       47.49       42.21      6.68 o 
   3   9  11      162.37      163.37     14.86 o 
   4   9  11       16.91       32.07      8.78 o 
  -4  10  11      210.88      167.68     21.75 o 
  -3  10  11      401.54      458.35     43.34 o 
  -2  10  11      323.79      304.61     22.27 o 
  -1  10  11      122.98      131.00     13.63 o 
   0  10  11       49.65       51.94      8.75 o 
   1  10  11      116.39      122.49     14.40 o 
   2  10  11      320.45      337.51     24.27 o 
   3  10  11      409.04      415.53     28.05 o 
   4  10  11      230.57      245.84     23.09 o 
  -3  11  11       40.87       49.62      9.35 o 
  -2  11  11      648.47      620.70     39.46 o 
  -1  11  11      386.72      418.38     29.26 o 
   0  11  11     1636.22     1528.82     71.82 o 
   1  11  11      373.78      391.13     27.48 o 
   2  11  11      658.48      693.73     51.60 o 
   3  11  11       42.06       66.54     11.06 o 
  -3  12  11      127.48      146.13     17.34 o 
  -2  12  11     1208.45     1204.50     65.34 o 
  -1  12  11       75.56       76.85     10.56 o 
   0  12  11     1207.58     1166.96     63.70 o 
   1  12  11       34.06       71.86     17.66 o 
   2  12  11     1144.44     1145.53     89.86 o 
   3  12  11      115.80      134.31     16.81 o 
  -2  13  11      179.90      151.62     20.79 o 
  -1  13  11     1177.03     1140.18     64.21 o 
   0  13  11      310.14      289.95     22.40 o 
   1  13  11     1295.67     1259.15     69.86 o 
   2  13  11      234.06      208.93     20.67 o 
   0   0  12     6528.63     6468.45    513.72 o 
   1   0  12     4658.90     4870.71    149.90 o 
   2   0  12     1866.69     1903.88     63.34 o 
   3   0  12      123.95      117.80      8.32 o 
   4   0  12      207.31      195.74     12.15 o 
   5   0  12      777.75      742.96     37.19 o 
   6   0  12      938.75      884.56     61.90 o 
  -6   1  12      561.74      504.66     38.89 o 
  -5   1  12      466.04      442.81     26.88 o 
  -4   1  12     2276.12     2314.50     89.88 o 
  -3   1  12     1370.64     1388.42     46.65 o 
  -2   1  12     3801.59     3896.03    168.92 o 
  -1   1  12      753.40      763.91     25.31 o 
   0   1  12     4240.04     4619.43    122.65 o 
   1   1  12      786.34      796.91     27.20 o 
   2   1  12     3815.37     4036.92    160.71 o 
   3   1  12     1371.29     1344.45     43.24 o 
   4   1  12     2272.08     2243.41     71.50 o 
   5   1  12      441.17      430.28     27.87 o 
   6   1  12      565.19      517.27     47.00 o 
  -5   2  12      369.02      338.19     21.45 o 
  -4   2  12     1398.15     1398.06     47.56 o 
  -3   2  12     1162.04     1222.61     42.75 o 
  -2   2  12     1892.17     2023.67     90.49 o 
  -1   2  12      375.53      377.85     16.18 o 
   0   2  12     1747.92     1724.24     62.84 o 
   1   2  12      449.48      468.31     19.86 o 
   2   2  12     1981.41     1985.11     66.90 o 
   3   2  12     1169.41     1144.45     41.99 o 
   4   2  12     1373.62     1384.71     64.68 o 
   5   2  12      337.15      322.69     20.88 o 
  -5   3  12      432.00      435.94     32.86 o 
  -4   3  12       67.08       72.77      8.85 o 
  -3   3  12      895.20      889.20     36.65 o 
  -2   3  12      984.24     1068.56     35.08 o 
  -1   3  12     2228.33     2332.56     74.04 o 
   0   3  12     2490.32     2636.17     85.44 o 
   1   3  12     2125.32     2162.05     82.82 o 
   2   3  12      968.32      925.48     33.68 o 
   3   3  12      872.60      808.20     40.12 o 
   4   3  12       62.79       71.73      7.13 o 
   5   3  12      471.00      456.94     29.26 o 
  -5   4  12      454.93      429.91     33.58 o 
  -4   4  12     2017.12     2008.40     77.63 o 
  -3   4  12      424.40      461.57     25.50 o 
  -2   4  12     3595.40     3848.57    155.62 o 
  -1   4  12     1839.52     1923.16     78.14 o 
   0   4  12     2522.29     2514.81     79.74 o 
   1   4  12     1883.84     1813.78    106.05 o 
   2   4  12     3732.38     3627.54    134.40 o 
   3   4  12      438.95      428.97     18.96 o 
   4   4  12     1974.12     1825.95     71.21 o 
   5   4  12      441.46      383.29     25.67 o 
  -5   5  12      423.89      410.16     34.30 o 
  -4   5  12     1657.87     1713.54     69.11 o 
  -3   5  12     1530.19     1597.53     68.20 o 
  -2   5  12     2462.72     2683.38    108.69 o 
  -1   5  12      497.32      521.68     29.28 o 
   0   5  12     1797.00     1744.74     72.30 o 
   1   5  12      469.55      586.00     65.04 o 
   2   5  12     2317.44     2249.56     89.59 o 
   3   5  12     1525.11     1497.19     56.39 o 
   4   5  12     1751.91     1687.98     85.71 o 
   5   5  12      436.26      412.32     30.72 o 
  -5   6  12      136.45      126.35     20.82 o 
  -4   6  12      736.91      742.48     36.63 o 
  -3   6  12      294.77      299.73     24.18 o 
  -2   6  12     2096.07     2318.19    103.58 o 
  -1   6  12      544.76      570.30     30.48 o 
   0   6  12     4148.25     4152.31    165.01 o 
   1   6  12      558.96      572.10     30.23 o 
   2   6  12     2115.34     2283.20    105.61 o 
   3   6  12      289.90      310.36     24.57 o 
   4   6  12      734.15      711.14     50.59 o 
   5   6  12      117.05       99.67     21.94 o 
  -5   7  12       79.36       77.68     16.56 o 
  -4   7  12     1312.47     1285.05     66.55 o 
  -3   7  12      199.10      205.93     16.04 o 
  -2   7  12     2468.10     2638.69    158.55 o 
  -1   7  12      651.66      669.02     34.44 o 
   0   7  12     4048.01     4087.48    169.84 o 
   1   7  12      569.52      582.47     31.63 o 
   2   7  12     2396.95     2422.31    107.95 o 
   3   7  12      174.43      179.87     17.22 o 
   4   7  12     1334.28     1288.20     72.98 o 
   5   7  12      106.23       73.08     30.09 o 
  -4   8  12      533.24      545.41     37.77 o 
  -3   8  12      550.67      534.76     32.43 o 
  -2   8  12      573.76      576.91     34.62 o 
  -1   8  12      760.90      817.69     39.54 o 
   0   8  12      222.18      216.63     15.46 o 
   1   8  12      818.60      829.19     46.59 o 
   2   8  12      645.58      667.70     37.49 o 
   3   8  12      574.90      560.29     32.87 o 
   4   8  12      521.89      535.96     41.63 o 
  -4   9  12      133.53      128.62     19.90 o 
  -3   9  12      281.15      276.40     22.61 o 
  -2   9  12      320.69      314.61     28.75 o 
  -1   9  12      361.97      358.36     22.94 o 
   0   9  12      391.19      379.73     26.22 o 
   1   9  12      372.79      346.06     28.66 o 
   2   9  12      309.65      331.48     26.62 o 
   3   9  12      278.56      256.65     20.43 o 
   4   9  12      132.99      146.02     20.91 o 
  -3  10  12       21.50       17.92      8.90 o 
  -2  10  12      400.12      365.58     25.84 o 
  -1  10  12      570.01      598.85     37.06 o 
   0  10  12      852.71      798.37     41.95 o 
   1  10  12      583.71      590.25     36.63 o 
   2  10  12      439.60      446.19     63.57 o 
   3  10  12       24.77       30.71      7.12 o 
  -3  11  12      406.06      376.74     35.67 o 
  -2  11  12      500.20      481.82     35.85 o 
  -1  11  12      410.46      381.85     25.60 o 
   0  11  12      149.87      146.63     17.54 o 
   1  11  12      408.99      423.69     39.54 o 
   2  11  12      492.09      498.66     40.94 o 
   3  11  12      408.47      403.64     28.52 o 
  -2  12  12      688.72      668.98     44.22 o 
  -1  12  12       74.09       88.31     13.56 o 
   0  12  12      757.38      771.77     48.78 o 
   1  12  12      100.68       84.92     14.81 o 
   2  12  12      726.13      730.75     43.03 o 
   0  13  12      193.85      172.14     20.77 o 
   1   0  13      687.74      739.09     28.77 o 
   2   0  13     2090.68     2159.27     72.99 o 
   3   0  13     2312.32     2243.00     88.97 o 
   4   0  13     1785.98     1747.53     60.31 o 
   5   0  13      695.21      618.62     41.38 o 
  -5   1  13      281.82      263.52     24.43 o 
  -4   1  13     1595.88     1596.34     64.32 o 
  -3   1  13      323.96      315.59     15.73 o 
  -2   1  13     3584.95     3955.46    134.66 o 
  -1   1  13     1609.23     1675.96     50.89 o 
   0   1  13     3705.49     3926.72    111.84 o 
   1   1  13     1580.47     1662.14     51.20 o 
   2   1  13     3522.72     3688.14    171.79 o 
   3   1  13      304.12      282.93     18.59 o 
   4   1  13     1619.39     1554.18     61.30 o 
   5   1  13      282.80      281.58     24.95 o 
  -5   2  13      213.65      209.71     19.35 o 
  -4   2  13      557.63      547.11     25.27 o 
  -3   2  13      106.67      114.01      8.32 o 
  -2   2  13     1747.46     1806.90     63.93 o 
  -1   2  13     1207.07     1231.42     38.35 o 
   0   2  13     3752.33     4134.91    137.11 o 
   1   2  13     1207.30     1317.88     50.31 o 
   2   2  13     1684.32     1675.76     95.10 o 
   3   2  13      103.97      102.03     12.01 o 
   4   2  13      575.81      569.16     27.18 o 
   5   2  13      210.84      191.60     25.79 o 
  -5   3  13      197.78      195.44     23.23 o 
  -4   3  13     1261.06     1290.77     52.69 o 
  -3   3  13      649.04      652.85     26.77 o 
  -2   3  13     1373.30     1390.15     48.43 o 
  -1   3  13      277.53      304.69     15.89 o 
   0   3  13      398.92      394.04     18.64 o 
   1   3  13      279.61      300.98     17.66 o 
   2   3  13     1343.25     1353.69     70.00 o 
   3   3  13      670.39      661.68     38.95 o 
   4   3  13     1259.90     1208.35     51.58 o 
   5   3  13      204.32      217.66     27.22 o 
  -5   4  13      188.47      184.70     24.35 o 
  -4   4  13     1593.59     1608.62     64.72 o 
  -3   4  13      451.27      470.05     28.02 o 
  -2   4  13     3299.65     3524.16    145.30 o 
  -1   4  13      134.54      141.96     12.20 o 
   0   4  13     4118.53     4307.49    174.71 o 
   1   4  13       94.67       97.76     11.26 o 
   2   4  13     3270.59     3222.56    136.64 o 
   3   4  13      444.14      430.73     24.21 o 
   4   4  13     1594.50     1450.41     69.29 o 
   5   4  13      221.05      209.85     26.88 o 
  -5   5  13      330.21      333.01     28.66 o 
  -4   5  13      643.95      622.24     31.02 o 
  -3   5  13      246.03      267.89     19.80 o 
  -2   5  13     1713.86     1816.64     85.43 o 
  -1   5  13     1575.47     1687.11     77.77 o 
   0   5  13     4042.61     4266.12    181.27 o 
   1   5  13     1625.94     1717.67     81.57 o 
   2   5  13     1804.72     1871.59    124.87 o 
   3   5  13      263.06      254.69     16.91 o 
   4   5  13      610.27      556.85     36.67 o 
   5   5  13      295.27      222.88     53.31 o 
  -4   6  13      842.25      835.19     52.58 o 
  -3   6  13      835.27      861.86     45.47 o 
  -2   6  13     1150.46     1261.66     65.14 o 
  -1   6  13      653.64      683.71     38.55 o 
   0   6  13     1062.06     1062.55     49.16 o 
   1   6  13      662.40      724.94     39.50 o 
   2   6  13     1157.10     1252.56     64.39 o 
   3   6  13      811.68      798.93     58.03 o 
   4   6  13      829.48      813.79     54.97 o 
  -4   7  13     1001.21     1002.97     64.03 o 
  -3   7  13      572.83      561.14     35.28 o 
  -2   7  13     1510.69     1691.57     82.02 o 
  -1   7  13      177.35      198.82     16.87 o 
   0   7  13      369.22      405.58     25.64 o 
   1   7  13      193.22      186.82     16.47 o 
   2   7  13     1504.60     1525.63     78.86 o 
   3   7  13      577.41      678.12     71.84 o 
   4   7  13     1016.19     1030.03     56.21 o 
  -4   8  13       60.86       74.74     14.34 o 
  -3   8  13       76.53       63.77     12.87 o 
  -2   8  13      396.29      430.40     30.94 o 
  -1   8  13      815.37      801.88     48.39 o 
   0   8  13     1009.82     1005.70     51.03 o 
   1   8  13      814.60      818.08     43.68 o 
   2   8  13      399.53      426.43     28.18 o 
   3   8  13       75.50       67.94     10.61 o 
   4   8  13       51.70       74.58     17.45 o 
  -3   9  13       39.99       42.25     11.16 o 
  -2   9  13      795.43      813.07     67.82 o 
  -1   9  13      124.59      123.52     13.23 o 
   0   9  13      956.93      917.22     49.31 o 
   1   9  13      125.75      132.93     12.84 o 
   2   9  13      797.63      798.12     49.27 o 
   3   9  13       42.76       61.74     11.70 o 
  -3  10  13      328.82      334.89     29.29 o 
  -2  10  13      812.30      793.93     48.52 o 
  -1  10  13      510.54      478.65     30.48 o 
   0  10  13     1156.14     1162.99     62.91 o 
   1  10  13      447.72      419.39     29.03 o 
   2  10  13      729.68      704.90     44.27 o 
   3  10  13      309.88      294.16     30.30 o 
  -2  11  13       66.91       85.54     14.94 o 
  -1  11  13      679.06      652.97     43.95 o 
   0  11  13      201.31      203.83     20.14 o 
   1  11  13      716.98      672.46     48.04 o 
   2  11  13      102.25      101.10     15.51 o 
  -1  12  13      697.93      683.34     43.51 o 
   0  12  13      291.90      283.55     24.06 o 
   1  12  13      674.53      602.95     40.04 o 
   0   0  14     1391.28     1381.26     61.63 o 
   1   0  14      566.66      670.69     27.94 o 
   2   0  14      395.59      395.84     18.30 o 
   3   0  14        2.10       10.20      6.38 o 
   4   0  14       33.72       29.42      6.74 o 
   5   0  14       80.24       98.90     19.95 o 
  -5   1  14       22.75       26.95     10.81 o 
  -4   1  14      569.72      487.47     45.09 o 
  -3   1  14       70.07       88.12      8.59 o 
  -2   1  14     1132.90     1208.60     47.47 o 
  -1   1  14       27.65       30.42      4.85 o 
   0   1  14     1698.00     1740.56     61.95 o 
   1   1  14       37.78       52.28      6.27 o 
   2   1  14     1156.27     1120.83     45.84 o 
   3   1  14       68.61       94.24     10.03 o 
   4   1  14      551.75      509.15     29.90 o 
   5   1  14       19.84       16.00     12.15 o 
  -5   2  14       44.32       40.74     12.19 o 
  -4   2  14      657.27      621.55     30.21 o 
  -3   2  14      201.13      197.82     13.12 o 
  -2   2  14      969.37      969.01     40.28 o 
  -1   2  14       72.39       65.20      8.75 o 
   0   2  14      530.76      575.82     25.26 o 
   1   2  14      103.99      117.81      9.00 o 
   2   2  14     1005.02      984.21     65.98 o 
   3   2  14      200.67      200.51     14.58 o 
   4   2  14      638.56      600.18     29.19 o 
   5   2  14       32.91       11.06     17.66 o 
  -5   3  14       18.97       25.34     13.79 o 
  -4   3  14      146.96      166.68     15.85 o 
  -3   3  14        4.98        9.64      5.53 o 
  -2   3  14      458.45      475.79     25.45 o 
  -1   3  14       76.14       77.60      8.26 o 
   0   3  14     1208.80     1265.75     47.76 o 
   1   3  14       94.66       82.17      8.21 o 
   2   3  14      467.51      475.56     26.89 o 
   3   3  14        7.59       15.04      6.34 o 
   4   3  14      136.58      139.84     14.42 o 
   5   3  14       12.80       14.64     11.89 o 
  -4   4  14      789.77      792.60     43.18 o 
  -3   4  14      281.88      279.35     21.88 o 
  -2   4  14     1526.63     1723.95     91.64 o 
  -1   4  14       68.09       91.36     12.13 o 
   0   4  14     1837.45     1853.10     81.92 o 
   1   4  14      130.34      138.02     14.30 o 
   2   4  14     1525.08     1518.73    133.57 o 
   3   4  14      303.73      288.47     17.24 o 
   4   4  14      780.67      835.36     57.39 o 
  -4   5  14      536.66      512.26     38.96 o 
  -3   5  14      414.31      441.62     31.61 o 
  -2   5  14      883.87      949.11     57.39 o 
  -1   5  14     1117.72     1184.20     58.95 o 
   0   5  14      716.59      760.78     38.95 o 
   1   5  14     1003.57     1054.83     52.44 o 
   2   5  14      820.41      847.37     46.42 o 
   3   5  14      380.06      406.49     29.37 o 
   4   5  14      551.50      556.43     34.81 o 
  -4   6  14       48.43       51.63     13.98 o 
  -3   6  14      461.83      480.84     31.55 o 
  -2   6  14      153.10      174.88     18.26 o 
  -1   6  14      699.20      684.37     38.97 o 
   0   6  14      218.08      228.16     17.92 o 
   1   6  14      728.06      767.03     38.99 o 
   2   6  14      150.49      128.78     16.88 o 
   3   6  14      477.65      467.81     32.60 o 
   4   6  14       48.69       52.47      9.92 o 
  -4   7  14       24.77       19.70     10.88 o 
  -3   7  14       17.11       21.34     11.82 o 
  -2   7  14      161.75      180.35     16.46 o 
  -1   7  14      636.46      645.16     38.02 o 
   0   7  14      572.53      620.73     35.68 o 
   1   7  14      608.73      583.28     36.28 o 
   2   7  14      168.54      173.98     19.15 o 
   3   7  14       13.08       31.60      8.75 o 
   4   7  14       15.66       37.79     12.98 o 
  -3   8  14      266.92      278.18     24.45 o 
  -2   8  14      228.41      245.98     22.16 o 
  -1   8  14      156.97      152.65     17.62 o 
   0   8  14       65.15       74.30     12.07 o 
   1   8  14      160.79      152.65     14.57 o 
   2   8  14      196.28      225.70     19.53 o 
   3   8  14      254.57      259.44     22.61 o 
  -3   9  14       25.37       40.33     11.39 o 
  -2   9  14      623.07      677.29     46.57 o 
  -1   9  14      134.64      147.56     14.07 o 
   0   9  14      811.73      782.47     46.79 o 
   1   9  14      100.45       78.96     14.52 o 
   2   9  14      615.90      630.96     42.23 o 
   3   9  14       19.32       19.49      9.39 o 
  -2  10  14      735.42      773.63     51.79 o 
  -1  10  14      383.01      366.44     29.35 o 
   0  10  14      761.99      756.55     48.79 o 
   1  10  14      487.38      475.33     33.36 o 
   2  10  14      805.88      837.09     53.18 o 
  -1  11  14      917.07      837.26     50.85 o 
   0  11  14       76.63       92.99     14.56 o 
   1  11  14      875.53      769.30     48.03 o 
   1   0  15       21.17       12.75      4.91 o 
   2   0  15       71.09       76.88      8.79 o 
   3   0  15        4.49       11.88      5.21 o 
   4   0  15       28.30       33.40      7.75 o 
  -4   1  15       68.15       71.07      9.84 o 
  -3   1  15      111.45      118.38     13.64 o 
  -2   1  15      120.97      117.47     10.46 o 
  -1   1  15      202.37      213.89     15.59 o 
   0   1  15      213.27      184.76     14.83 o 
   1   1  15      183.83      191.14     12.74 o 
   2   1  15      123.02      131.64     11.40 o 
   3   1  15      114.54      119.68     10.16 o 
   4   1  15       60.89       57.92     14.92 o 
  -4   2  15       32.66       30.85     13.22 o 
  -3   2  15      334.10      317.71     27.31 o 
  -2   2  15      126.81      132.45     10.87 o 
  -1   2  15      172.24      155.33     11.18 o 
   0   2  15      213.20      243.87     19.02 o 
   1   2  15      113.09      114.98     10.35 o 
   2   2  15      104.22      115.43     11.15 o 
   3   2  15      323.45      305.84     21.23 o 
   4   2  15       39.97       56.17     10.02 o 
  -4   3  15       61.86       52.43     16.33 o 
  -3   3  15       13.93       18.86      5.46 o 
  -2   3  15      174.04      178.78     12.99 o 
  -1   3  15       14.38        9.81      5.11 o 
   0   3  15       98.16      132.46     14.50 o 
   1   3  15        4.56        5.57      4.34 o 
   2   3  15      159.08      149.69     14.87 o 
   3   3  15        1.85       -1.55      6.82 o 
   4   3  15       72.25       70.08     11.38 o 
  -4   4  15      218.93      207.92     23.96 o 
  -3   4  15      173.45      191.84     26.37 o 
  -2   4  15      411.66      462.03     31.24 o 
  -1   4  15      438.61      503.13     29.11 o 
   0   4  15      510.02      581.83     33.55 o 
   1   4  15      396.09      406.37     27.71 o 
   2   4  15      428.61      465.38     30.85 o 
   3   4  15      154.21      170.61     18.09 o 
   4   4  15      226.48      230.02     20.39 o 
  -4   5  15       64.27       74.31     15.15 o 
  -3   5  15      394.35      391.31     27.01 o 
  -2   5  15      166.36      172.87     18.37 o 
  -1   5  15      104.08      108.20     13.36 o 
   0   5  15      278.60      274.22     20.95 o 
   1   5  15      184.36      179.53     14.30 o 
   2   5  15      195.08      216.95     21.73 o 
   3   5  15      417.94      421.24     31.60 o 
   4   5  15       56.87       67.47     13.55 o 
  -3   6  15       39.14       52.02     11.61 o 
  -2   6  15       25.06       33.24      9.70 o 
  -1   6  15       69.20       84.33     12.89 o 
   0   6  15       19.70       26.56      8.43 o 
   1   6  15       61.56       80.39     10.81 o 
   2   6  15       20.76       19.81      8.49 o 
   3   6  15       31.22       47.58     10.62 o 
  -3   7  15       27.52       32.61     11.99 o 
  -2   7  15       68.67       72.72     14.41 o 
  -1   7  15      109.96      114.65     14.39 o 
   0   7  15       50.45       51.70     10.12 o 
   1   7  15      141.93      156.92     17.11 o 
   2   7  15       75.79       80.63     13.85 o 
   3   7  15       26.16       27.32      9.74 o 
  -3   8  15      133.12      121.65     17.43 o 
  -2   8  15       26.16       42.94     12.01 o 
  -1   8  15      100.26      111.26     15.36 o 
   0   8  15      103.33       98.14     14.33 o 
   1   8  15       71.98       71.35     13.40 o 
   2   8  15       20.10       34.44     10.53 o 
   3   8  15      124.94      119.83     16.48 o 
  -2   9  15      250.65      261.09     23.86 o 
  -1   9  15       29.98       36.01     12.27 o 
   0   9  15      272.34      288.46     24.68 o 
   1   9  15       64.63       87.35     12.84 o 
   2   9  15      251.35      265.90     23.80 o 
  -1  10  15      757.80      729.87     48.83 o 
   0  10  15      410.26      407.17     30.46 o 
   1  10  15      670.65      645.07     44.60 o 
   0   0  16       55.33       46.35     11.61 o 
   1   0  16        6.34       13.92      7.26 o 
   2   0  16       11.93        6.63      5.52 o 
   3   0  16       19.11       23.04      6.65 o 
   4   0  16        5.91        2.79      7.04 o 
  -4   1  16       72.83       63.49     13.17 o 
  -3   1  16      151.74      153.35     13.38 o 
  -2   1  16      162.19      151.33     15.25 o 
  -1   1  16      202.37      223.59     18.83 o 
   0   1  16      176.47      222.00     18.04 o 
   1   1  16      229.39      229.79     18.36 o 
   2   1  16      147.06      134.18     12.55 o 
   3   1  16      156.86      196.79     25.67 o 
   4   1  16       72.08       47.02     16.37 o 
  -4   2  16       76.00       91.70     15.65 o 
  -3   2  16        6.44        4.28      8.01 o 
  -2   2  16      202.08      202.70     21.99 o 
  -1   2  16      244.34      248.40     19.77 o 
   0   2  16      352.32      333.78     23.34 o 
   1   2  16      277.74      253.74     16.44 o 
   2   2  16      245.68      221.16     23.84 o 
   3   2  16       11.61        0.91      5.67 o 
   4   2  16       57.04       59.45     19.13 o 
  -3   3  16       20.20       10.07      7.46 o 
  -2   3  16       38.32       41.55      8.38 o 
  -1   3  16       14.71        6.85      6.64 o 
   0   3  16      141.05      128.28     13.38 o 
   1   3  16       32.27       50.64      8.38 o 
   2   3  16       22.29       27.38      9.78 o 
   3   3  16       19.50       30.67     15.32 o 
  -3   4  16       89.92      104.43     15.56 o 
  -2   4  16       39.49       36.64     10.38 o 
  -1   4  16      145.27      154.43     17.12 o 
   0   4  16       67.73       83.55     12.78 o 
   1   4  16      165.68      181.66     17.70 o 
   2   4  16       40.32       39.20      7.84 o 
   3   4  16       96.18      113.62     15.55 o 
  -3   5  16       20.68       22.47      9.20 o 
  -2   5  16       33.26       31.39      8.88 o 
  -1   5  16      188.20      211.04     18.63 o 
   0   5  16        0.85        2.48      6.30 o 
   1   5  16      142.35      133.68     15.58 o 
   2   5  16       35.04       29.85     10.51 o 
   3   5  16       16.16       29.48     11.80 o 
  -3   6  16       19.50       14.74     11.77 o 
  -2   6  16       93.10      100.05     15.34 o 
  -1   6  16       18.09       24.77      7.81 o 
   0   6  16      217.58      195.71     18.76 o 
   1   6  16        2.75        5.52      8.89 o 
   2   6  16      103.28      113.37     15.54 o 
   3   6  16       20.21       21.17      8.11 o 
  -2   7  16      396.64      428.89     31.31 o 
  -1   7  16      130.68      134.81     16.35 o 
   0   7  16      209.08      196.88     17.04 o 
   1   7  16      102.48      106.15     16.73 o 
   2   7  16      326.69      308.77     26.87 o 
  -2   8  16      155.65      151.43     19.26 o 
  -1   8  16      331.64      369.56     29.80 o 
   0   8  16      249.12      259.36     26.22 o 
   1   8  16      364.49      384.96     30.29 o 
   2   8  16      216.15      216.29     25.75 o 
   0   9  16      195.54      205.97     23.67 o 
   1   0  17       49.29       55.35     10.34 o 
   2   0  17      130.88      100.83     13.72 o 
   3   0  17      166.84      147.87     17.47 o 
  -3   1  17       92.07       87.43     12.53 o 
  -2   1  17      519.28      499.20     37.33 o 
  -1   1  17       65.82       69.43     10.77 o 
   0   1  17      609.65      557.11     38.42 o 
   1   1  17       28.40       23.95      8.52 o 
   2   1  17      532.66      509.02     32.59 o 
   3   1  17       80.55       61.38     29.32 o 
  -3   2  17       39.47       30.99      9.47 o 
  -2   2  17      647.64      616.80     40.14 o 
  -1   2  17       21.54       27.77     11.23 o 
   0   2  17     1062.82      934.89     60.88 o 
   1   2  17        6.93        7.59      9.33 o 
   2   2  17      582.19      614.78     57.80 o 
   3   2  17       38.66       64.51     16.77 o 
  -3   3  17      120.96      116.56     18.90 o 
  -2   3  17      373.90      332.58     25.28 o 
  -1   3  17      103.57      101.93     14.13 o 
   0   3  17       14.75       20.56      8.44 o 
   1   3  17      102.72       99.81     20.15 o 
   2   3  17      402.34      394.40     38.65 o 
   3   3  17      128.23      116.28     25.06 o 
  -2   4  17      183.12      163.55     18.25 o 
  -1   4  17       61.73      104.59     31.75 o 
   0   4  17      518.49      500.14     33.62 o 
   1   4  17       57.12       48.33     11.45 o 
   2   4  17      164.41      168.38     19.32 o 
  -2   5  17       82.14      121.16     17.20 o 
  -1   5  17      423.82      426.95     28.38 o 
   0   5  17       35.43       54.52     11.22 o 
   1   5  17      446.86      400.61     30.14 o 
   2   5  17      105.27       99.50     16.26 o 
  -2   6  17      276.99      248.91     30.83 o 
  -1   6  17       27.02       39.55     12.87 o 
   0   6  17       75.53       94.53     13.80 o 
   1   6  17       47.57       52.81     12.43 o 
   2   6  17      242.73      235.79     23.48 o 
  -1   7  17      253.84      278.06     27.44 o 
   0   7  17     1533.87     1516.69     86.10 o 
   1   7  17      275.39      280.43     25.73 o 
   0   0  18      406.25      413.48     66.25 o 
   1   0  18     1310.54     1256.06     95.44 o 
   2   0  18      144.06      139.47     22.52 o 
  -2   1  18      732.60      625.22     44.72 o 
  -1   1  18      176.81      163.54     21.32 o 
   0   1  18     1095.06     1019.44     68.45 o 
   1   1  18      222.65      260.12     31.09 o 
   2   1  18      709.83      620.73     56.20 o 
  -2   2  18     1161.39     1039.79     60.18 o 
  -1   2  18       16.51        1.83     14.04 o 
   0   2  18      485.26      480.44     40.49 o 
   1   2  18       12.77       12.54      8.75 o 
   2   2  18     1209.84     1134.73    132.89 o 
  -2   3  18      771.93      706.20     52.75 o 
  -1   3  18      254.73      242.13     29.03 o 
   0   3  18     2185.94     2177.16    133.29 o 
   1   3  18      237.99      233.41     32.01 o 
   2   3  18      802.07      800.31     73.90 o 
  -1   4  18      858.66      831.77     58.63 o 
   0   4  18      551.39      522.21     41.92 o 
   1   4  18      850.65      782.54     59.50 o 
   0   5  18      401.42      385.63     39.05 o 
                                                 
